# Supplementary material for: Nutritional Heterogeneity Among Aspergillus fumigatus Strains Has Consequences for Virulence in a Strain- and Host-Dependent Manner
Source: Front Microbiol. 2019 Apr 24;10:854. doi: 10.3389/fmicb.2019.00854 (PMC6492530; doi:10.3389/fmicb.2019.00854)
Supplement: Supplementary file 1 [file Table_1.xlsx]

## Sheet: CS colony growth
Table S1. Colony diameters and protease secretion indexes of biological duplicates for all strains when grown in the presence of different carbon sources (CS) and nitrogen sources (NS). AA = allyl alcohol, 2DG = 2-deoxyglucose, gluc = glucose, MM = minimal medium, AMM = minimal medium without any nitrogen source.
	RAW DATA												AVERAGE
Strain	Gluc	Gluc + 20 mM AA	Gluc + 40 mM AA	Lactate	Lactate + 2DG	Acetate	Acetate + 2DG	Mucin	Mucin + 2DG	Gelatin	Gelatin + 2DG		Strain	Glucose	Gluc + 20 mM AA	Gluc + 40 mM AA	Lactate	Lactate + 2DG	Acetate	Acetate + 2DG	Mucin	Mucin + 2DG	Gelatin	Gelatin + 2DG
Af293	2.6	2	1.45	2.25	0.9	1.85	1.95	1.85	1.7	2.25	1.35		Af293	2.5	1.95	1.625	2.225	0.95	1.875	1.875	1.925	1.7	2.125	1.275
	2.4	1.9	1.8	2.2	1	1.9	1.8	2	1.7	2	1.2		MO89263	2.9	2.325	2	2.7	1.75	2.225	2.075	2.6	2.3	1.9	2.725
MO89263	2.9	2.35	1.9	2.75	1.8	2.2	2.1	2.7	2.25	1.95	2.7		MO91298	2.5	2.3	2.05	2.5	2.1	1.85	2.05	2.5	2.7	2.5	2.65
	2.9	2.3	2.1	2.65	1.7	2.25	2.05	2.5	2.35	1.85	2.75		MO54056	2.65	2.325	2.1	2.65	0.625	1.75	1.2	2.575	0.95	2.6	0.725
MO91298	2.5	2.3	2	2.5	2.1	1.8	2.1	2.5	2.7	2.55	2.6		MO79587	2.65	2.1	1.7	2.5	1.775	1.325	1.325	2.325	1.95	1.8	1.225
	2.5	2.3	2.1	2.5	2.1	1.9	2	2.5	2.7	2.45	2.7		MO78722	2.55	2.05	1.75	2.6	0.85	2.45	0.9	2.625	2.625	2.425	0.725
MO54056	2.7	2.3	2	2.6	0.65	1.7	1.3	2.55	0.95	2.7	0.75		MO68507	2.45	2.15	1.875	2.375	1	1.75	1.975	2.4	1	2.175	1.175
	2.6	2.35	2.2	2.7	0.6	1.8	1.1	2.6	0.95	2.5	0.7		MO69250	2.55	2.1	1.85	2.475	1.825	1.575	1.8	2.525	2.45	2.325	2.775
MO79587	2.7	2	1.55	2.5	1.8	1.25	1.3	2.3	1.9	2.3	1.15		R21	2.725	2.25	1.8	2.6	1.85	1.825	2	2.625	2.625	2.425	2.95
	2.6	2.2	1.85	2.5	1.75	1.4	1.35	2.35	2	1.3	1.3		ATCC 13073	2.95	2.2	1.725	2.5	2.3	2	2.3	2.25	2.6	2.125	3.15
MO78722	2.6	2	1.7	2.6	0.9	2.5	0.9	2.85	2.65	2.4	0.7		ASFU 1643	2.675	2.25	1.8	2.525	1.95	1.875	2.1	2.4	2.675	2.15	2.65
	2.5	2.1	1.8	2.6	0.8	2.4	0.9	2.4	2.6	2.45	0.75		A1163/CEA10	2.675	2.125	1.825	2.75	1.775	1.725	1.875	2.575	2.375	2.45	2.525
MO68507	2.5	2.1	1.8	2.35	1	1.8	1.95	2.5	1	2.2	1.15		Afs35	2.525	2.05	1.725	2.225	0.775	1.65	1.35	1.925	1.825	1.875	1.075
	2.4	2.2	1.95	2.4	1	1.7	2	2.3	1	2.15	1.2
MO69250	2.6	2.1	1.7	2.45	1.9	1.55	1.8	2.6	2.3	2.5	2.75
	2.5	2.1	2	2.5	1.75	1.6	1.8	2.45	2.6	2.15	2.8
R21	2.7	2.3	1.6	2.6	1.8	1.75	2	2.6	2.5	2.65	2.9
	2.75	2.2	2	2.6	1.9	1.9	2	2.65	2.75	2.2	3
ATCC 13073	2.9	2.2	1.55	2.4	2.3	1.85	2.4	2.6	2.6	2.05	3.2
	3	2.2	1.9	2.6	2.3	2.15	2.2	1.9	2.6	2.2	3.1
ASFU 1643	2.7	2.2	1.7	2.65	2	1.9	2.1	2.55	2.65	2.25	2.4
	2.65	2.3	1.9	2.4	1.9	1.85	2.1	2.25	2.7	2.05	2.9
A1163/CEA10	2.65	2.1	1.7	2.8	1.8	1.7	1.9	2.7	2.35	2.6	2.5
	2.7	2.15	1.95	2.7	1.75	1.75	1.85	2.45	2.4	2.3	2.55
Afs35	2.55	2.1	1.65	2.25	0.75	1.8	1.3	2.1	1.75	1.9	1
	2.5	2	1.8	2.2	0.8	1.5	1.4	1.75	1.9	1.85	1.15

## Sheet: CS protease secretion
	RAW DATA									SECRETION INDEX											AVERAGE
Strain	MM milk		MM milk + gluc		MM milk + 2DG		MM milk + acetate			Strain	MM milk		MM milk + gluc		MM milk + 2DG		MM milk + acetate			Strain	MM milk	MM milk + gluc	MM milk + 2DG	MM milk + acetate
Af293	1.45	1.35	2.1	2.15	1.15	1.15	1.1	0.95		Af293	1.07407	1.08	1.4	1.34375	1.09524	1.04545	1	1		Af293	1.07704	1.37187	1.07035	1
	1.35	1.25	1.5	1.6	1.05	1.1	1.1	0.95												MO89263	1.4037	1.46069	1.18417	1.28139
MO89263	1.9	1.75	2.3	2.3	1.45	1.45	1.3	1.45		MO89263	1.40741	1.4	1.48387	1.4375	1.16	1.20833	1.18182	1.38095		MO91298	1.19615	1.60038	1.36538	1.12879
	1.35	1.25	1.55	1.6	1.25	1.2	1.1	1.05												MO54056	1.22115	1.38543	1	1.025
MO91298	1.8	1.55	2.6	2.6	1.75	1.8	1.2	1.4		MO91298	1.2	1.19231	1.625	1.57576	1.34615	1.38462	1.09091	1.16667		MO79587	1.32286	1.29147	1.13068	1
	1.5	1.3	1.6	1.65	1.3	1.3	1.1	1.2												MO78722	1.37678	1.75108	1.6087	1.68972
MO54056	1.75	1.55	2.1	2.05	0.8	0.9	1.05	1.05		MO54056	1.25	1.19231	1.44828	1.32258	1	1	1	1.05		MO68507	1.52984	1.5535	1.38421	1.17024
	1.4	1.3	1.45	1.55	0.8	0.9	1.05	1												MO69250	1.48077	1.42188	1.2087	1.39167
MO79587	1.8	1.7	1.9	1.9	1.25	1.35	0.85	0.85		MO79587	1.28571	1.36	1.35714	1.22581	1.13636	1.125	1	1		R21	1.33251	1.51515	1.30815	1.04762
	1.4	1.25	1.4	1.55	1.1	1.2	0.85	0.85												ATCC 13073	1.46917	1.67661	1.44917	1.11364
MO78722	1.9	1.75	3	2.95	1.8	1.9	1.9	1.9		MO78722	1.40741	1.34615	1.71429	1.78788	1.56522	1.65217	1.65217	1.72727		ASFU 1643	1.52923	1.56061	1.41913	1
	1.35	1.3	1.75	1.65	1.15	1.15	1.15	1.1												A1163/CEA10	1.22963	1	1	1
MO68507	2.15	2.05	2.45	2.6	1.3	1.4	1.25	1.15		MO68507	1.48276	1.57692	1.53125	1.57576	1.36842	1.4	1.19048	1.15		Afs35	1.52	1.75493	1.13158	1
	1.45	1.3	1.6	1.65	0.95	1	1.05	1
MO69250	2.1	1.9	2.25	2.3	1.4	1.5	1.4	1.45		MO69250	1.5	1.46154	1.40625	1.4375	1.21739	1.2	1.33333	1.45
	1.4	1.3	1.6	1.6	1.15	1.25	1.05	1
R21	2	1.8	2.5	2.5	1.65	1.75	1.15	0.95		R21	1.37931	1.28571	1.51515	1.51515	1.32	1.2963	1.09524	1
	1.45	1.4	1.65	1.65	1.25	1.35	1.05	0.95
ATCC 13073	1.85	1.75	2.65	2.8	1.75	1.8	1.25	1.2		ATCC 13073	1.48	1.45833	1.65625	1.69697	1.45833	1.44	1.13636	1.09091
	1.25	1.2	1.6	1.65	1.2	1.25	1.1	1.1
ASFU 1643	2	1.9	2.55	2.6	1.7	1.7	1	1		ASFU 1643	1.53846	1.52	1.54545	1.57576	1.47826	1.36	1	1
	1.3	1.25	1.65	1.65	1.15	1.25	1	1
A1163/CEA10	1.7	1.5	1.65	1.55	1.15	1.25	0.95	0.95		A1163/CEA10	1.25926	1.2	1	1	1	1	1	1
	1.35	1.25	1.65	1.55	1.15	1.25	0.95	0.95
Afs35	2	1.8	2.5	2.5	1	1.15	0.95	1		Afs35	1.6	1.44	1.72414	1.78571	1.05263	1.21053	1	1
	1.25	1.25	1.45	1.4	0.95	0.95	0.95	1

## Sheet: NS protease secretion
RAW DATA										SECRETION INDEX										AVERAGE
Strain	AMM gluc + milk		AMM gluc + milk + ammonium		AMM gluc + milk + nitrate		AMM gluc + milk + urea			Strain	AMM gluc + milk		AMM gluc + milk + ammonium		AMM gluc + milk + nitrate		AMM gluc + milk + urea			Strain	AMM gluc + milk	AMM gluc + milk + ammonium	AMM gluc + milk + nitrate	AMM gluc + milk + urea
Af293	2.6	2.8	1.4	1.6	2	2.1	2.6	2.4		Af293	1.73333	1.86667	1	1	1.33333	1.35484	1.73333	1.65517		Af293	1.8	1	1.34409	1.69425		1.8	1.3392	1.06242
	1.5	1.5	1.4	1.6	1.5	1.55	1.5	1.45												MO89263	1.69697	1.38155	1.53281	1.65689		1.22831	1.10709	1.02419
MO89263		2.8	2.2	2.15	2.2	2.4	2.6	2.7		MO89263		1.69697	1.41935	1.34375	1.51724	1.54839	1.67742	1.63636		MO91298	1.78182	1.36246	1.56774	1.76667		1.3078	1.13655	1.00858
		1.65	1.55	1.6	1.45	1.55	1.55	1.65												MO54056	1.71146	1.46111	1.42188	1.66146		1.17134	1.20366	1.03009
MO91298	2.8	2.8	2.2	2.35	2.6	2.65	2.8	2.75		MO91298	1.69697	1.86667	1.41935	1.30556	1.52941	1.60606	1.86667	1.66667		MO79587	1.72812	1.39484	1.39355	1.66583		1.23894	1.24009	1.0374
	1.65	1.5	1.55	1.8	1.7	1.65	1.5	1.65												MO78722	1.9375	1.43638	1.8125	1.87298		1.34888	1.06897	1.03445
MO54056	2.65	2.65	2.3	2.5	2.3	2.25	2.65	2.5		MO54056	1.65625	1.76667	1.53333	1.38889	1.4375	1.40625	1.65625	1.66667		MO68507	1.85729	1.57222	1.63558	1.75		1.18132	1.13555	1.06131
	1.6	1.5	1.5	1.8	1.6	1.6	1.6	1.5												MO69250	1.69734	1.41336	1.5	1.62132		1.20092	1.13156	1.04689
MO79587	2.65	2.7	2	2.45	2.15	2.1	2.75	2.5		MO79587	1.65625	1.8	1.42857	1.36111	1.3871	1.4	1.71875	1.6129		R21	1.73482	1.39522	1.5625	1.66224		1.2434	1.11029	1.04367
	1.6	1.5	1.4	1.8	1.55	1.5	1.6	1.55												ATCC 13073	1.81048	1.50312	1.80323	1.79545		1.20448	1.00403	1.00837
MO78722	3	3	2.3	2.5	2.8	3	2.9	3		MO78722	1.875	2	1.48387	1.38889	1.75	1.875	1.87097	1.875		ASFU 1643	1.79912	1.53355	1.625	1.6829		1.17317	1.10715	1.06906
	1.6	1.5	1.55	1.8	1.6	1.6	1.55	1.6												A1163/CEA10	1.3943	1.32028	1	1.11124		1.05607	1.3943	1.25472
MO68507	2.85	2.9	2.55	2.6	2.55	2.6	2.8	2.8		MO68507	1.78125	1.93333	1.7	1.44444	1.59375	1.67742	1.75	1.75		Afs35	1.77708	1.58705	1.75446	1		1.11974	1.01289	1.77708
	1.6	1.5	1.5	1.8	1.6	1.55	1.6	1.6
MO69250	2.7	2.8	2.3	2.35	2.45	2.35	2.75	2.6		MO69250	1.58824	1.80645	1.48387	1.34286	1.53125	1.46875	1.61765	1.625
	1.7	1.55	1.55	1.75	1.6	1.6	1.7	1.6
R21	2.9	2.9	2.3	2.3	2.7	2.6	2.8	2.6		R21	1.65714	1.8125	1.4375	1.35294	1.5	1.625	1.64706	1.67742
	1.75	1.6	1.6	1.7	1.8	1.6	1.7	1.55
ATCC 13073	2.8	2.9	2.4	2.25	2.7	2.8	2.9	2.75		ATCC 13073	1.75	1.87097	1.6	1.40625	1.8	1.80645	1.75758	1.83333
	1.6	1.55	1.5	1.6	1.5	1.55	1.65	1.5
ASFU 1643	2.85	2.9	2.3	2.35	2.6	2.6	2.8	2.75		ASFU 1643	1.72727	1.87097	1.64286	1.42424	1.625	1.625	1.64706	1.71875
	1.65	1.55	1.4	1.65	1.6	1.6	1.7	1.6
A1163/CEA10	2.35	2.25	2.1	2.25	1.5	1.6	2.15	1.8		A1163/CEA10	1.38235	1.40625	1.35484	1.28571	1	1	1.13158	1.09091
	1.7	1.6	1.55	1.75	1.5	1.6	1.9	1.65
Afs35	2.7	2.8	2.3	2.45	2.7	2.55	2.9	2.75		Afs35	1.6875	1.86667	1.64286	1.53125	1.6875	1.82143	1.75758	1.77419
	1.6	1.5	1.4	1.6	1.6	1.4	1.65	1.55
