# Supplementary material for: Nutritional Heterogeneity Among Aspergillus fumigatus Strains Has Consequences for Virulence in a Strain- and Host-Dependent Manner
Source: Front Microbiol. 2019 Apr 24;10:854. doi: 10.3389/fmicb.2019.00854 (PMC6492530; doi:10.3389/fmicb.2019.00854)
Supplement: Supplementary file 2 [file Table_2.XLSX]

## Sheet: Planilha1
Table S2. Spearman rank correlation coefficient (SRCC) between reduction in colony diameter or halo secretion index and murine median survival for clinical isolates in the presence of carbon catabolite and nitrogen catabolite conditions.
CCR-associated colony growth reduction vs. murine median survival
Condition	SRCC
Glucose (control)	-0.143
Glucose + 20 mM AA	-0.631
Glucose + 40 mM AA	-0.548
Lactate (control)	-0.012
Lactate + 2DG	0.191
Acetate (control)	0.226
Acetate + 2DG	0.083
Mucin (control)	0.325
Mucin + 2DG	0.571
Gelatin (control)	0.333
Gelatin + 2DG	0.429
CCR- and NCR-associated protease halo reduction vs. murine median survival
Condition	SRCC
Milk powder (MP, control)	0
MP + 2DG	-0.441
MP + glucose	0.06
MP + acetate	0.316
AMM glucose + MP	0.524
AMM glucose + MP + ammonium	0.214
AMM glucose + MP + nitrate	0.298
AMM glucose + MP + urea	-0.524
