# Supplementary material for: Nutritional Heterogeneity Among Aspergillus fumigatus Strains Has Consequences for Virulence in a Strain- and Host-Dependent Manner
Source: Front Microbiol. 2019 Apr 24;10:854. doi: 10.3389/fmicb.2019.00854 (PMC6492530; doi:10.3389/fmicb.2019.00854)
Supplement: Supplementary file 3 [file Table_3.xlsx]

## Sheet: Planilha1
Table S3. Relative average (AVG) metabolite abundance, based on five replicates, of all identified metabolites when strains Afs35 and A1163 were grown for 16 h in minimal medium supplemented with glucose, ethanol or glucose and ethanol. The metabolite value of each replicate was divided by the average of the given metabolite in order to generate relative abundance. Standard deviations (SDV) are s…
	Glucose						Ethanol						Glucose and Ethanol
	Afs35		A1163		P-value		Afs35		A1163		P-value		Afs35		A1163		P-value
	AVG	SDV	AVG	SDV			AVG	SDV	AVG	SDV			AVG	SDV	AVG	SDV
Alanine	0.889699	0.0661628	1.3977	0.267048	0.00577977		0.939043	0.0530629	0.894133	0.0723074	0.318839		0.978505	0.109182	0.904006	0.0904416	0.277856
Pyruvate	0.649248	0.167164	0.891008	0.253275	0.138144		6.94742	0.416531	0.839084	0.20284	3.66177e-05		9.85304	2.26481	0.745713	0.240145	1.09492e-05
Valine	1.14408	0.108999	1.44068	0.343175	0.129226		0.836661	0.138106	1.37981	0.25475	0.00433508		0.899677	0.129112	1.45666	0.222855	0.00075825
Glycerol	0.662616	0.0784229	0.84869	0.266981	0.229417		6.38815	1.00849	0.720503	0.122508	2.88057e-07		3.40675	1.08372	1.06465	0.219437	0.000663562
Leucine	0.951645	0.116312	1.72061	0.485984	0.00964715		0.357957	0.0520645	2.05308	0.277137	2.00493e-06		0.407022	0.0575771	1.49015	0.25337	1.43377e-06
Isoleucine	0.948298	0.114	1.8109	0.422384	0.00228873		0.313659	0.0468647	1.67663	0.272337	1.96458e-06		0.332986	0.0416066	1.42588	0.168573	8.29556e-08
Glycine	1.01838	0.0641878	1.27773	0.210226	0.0395021		0.600853	0.106423	1.27535	0.242416	0.000506378		0.562721	0.079028	1.01551	0.103012	0.000143459
Orthophosphate	1.34453	0.134494	1.08077	0.166392	0.0284329		0.833321	0.146479	1.24403	0.112225	0.0118917		0.981772	0.269408	0.956713	0.0413524	0.984244
Glycerate	0.646455	0.0517601	0.315623	0.030566	0.000593016		0.902978	0.0350246	1.99093	0.234037	2.97267e-05		1.09949	0.204511	0.86692	0.0811774	0.0497803
Hydroxypyruvate	1.10789	0.0952769	1.41518	0.277159	0.0565332		0.756915	0.151056	2.07769	0.4552	0.000263681		0.729998	0.124808	1.2766	0.265582	0.0029587
Serine	1.08884	0.0855293	1.41408	0.226912	0.0233966		0.606237	0.101797	1.91361	0.28404	2.86853e-05		0.733134	0.116581	1.19501	0.131894	0.00060175
Succinate	1.24996	0.0567853	0.42919	0.139332	0.0011831		2.11782	0.218209	0.558591	0.16065	0.000246795		1.86734	0.17127	0.846623	0.107589	6.26926e-06
Threonine	0.688111	0.0939574	0.6546	0.106657	0.600048		2.81058	0.660342	2.04656	0.271518	0.0613095		2.5151	0.383718	1.59487	0.164973	0.0010258
C4H4O4 [Fumarate|Maleate]	0.874051	0.197414	0.65401	0.132651	0.0961885		3.40612	0.803766	2.42166	0.25488	0.0579003		3.44692	0.648059	2.11504	0.54844	0.0113708
Uracil	1.04034	0.220311	0.506086	0.156299	0.0264445		0.5786	0.131176	1.39294	0.145963	0.00198555		0.406226	0.163476	1.16678	0.161257	0.0103149
beta-alanine	0.614944	0.153266	2.41369	0.29295	5.87167e-05		0.572142	0.104857	6.49109	2.18919	1.0076e-05		0.315923	0.0264098	1.707	0.133346	1.58507e-08
Tartronate	1.27333	0.11907	1.27089	0.185968	0.929332		0.893776	0.170536	1.51628	0.294409	0.00441378		0.619533	0.163357	0.985044	0.128429	0.0848229
Malate	1.00713	0.0940015	0.907082	0.234379	0.344168		1.33934	0.122605	2.44198	0.24474	3.86325e-05		1.68112	0.276443	2.27492	0.324974	0.0179244
4-hydroxyproline	0.839499	0.0942904	0.964967	0.505797	0.991603		1.81799	0.287868	0.415324	0.128673	0.000286381		1.8862	0.190917	0.937631	0.159718	0.000155319
Oxaloacetate	0.820525	0.122311	0.773627	0.384154	0.618114		1.8166	0.285332	0.432369	0.128126	0.000232801		1.74745	0.185486	0.974327	0.238272	0.00297254
Butanoic acid, 4-aminobutanoate	0.841795	0.0722283	0.95197	0.465211	0.996725		1.25523	0.109206	0.465285	0.142516	0.00290792		1.32972	0.126305	0.950485	0.142739	0.00415479
Aspartate	0.929462	0.146159	0.881541	0.219533	0.631551		0.569544	0.15988	3.38912	0.867682	3.95065e-05		0.591744	0.236468	1.17683	0.172231	0.0355474
Methionine	1.24551	0.230431	0.915986	0.148215	0.0395008		0.468893	0.0702977	4.68225	0.984264	4.84981e-07		0.5848	0.0218205	1.38549	0.200025	8.44411e-05
Cysteine	1.07903	0.265999	1.08778	0.256638	0.960663		1.2941	0.152716	0.960358	0.138084	0.011858		1.81591	0.262605	0.913684	0.131611	9.19024e-05
Arginine	1.51024	0.0549973	0.651683	0.271214	0.0182231		0.87039	0.157663	0.764075	0.0913212	0.316092		0.829097	0.193188	0.863269	0.080955	0.628128
C5H10O5 [Xylose|Arabinose|Lyxose]	1.24529	0.198033	0.517171	0.113644	0.00029654		6.30123	1.4756	0.847559	0.209486	7.62142e-06		3.64232	1.01706	0.838554	0.16341	3.03808e-05
b-Ketoglutarate	1.75398	0.260056	0.746049	0.142496	0.000603657		NA	NA	1.13485	0.13139	NA		3.71916	0.716034	1.02741	0.0832707	0.0488077
(r|x) C5H12O5 [Ribitol|Arabitol]	0.629057	0.107648	NA	NA	NA		2.91762	0.595009	0.448076	NA	NA		1.71201	0.444843	NA	NA	NA
5-Oxoproline	1.25245	0.149958	0.603078	0.194683	0.00303906		0.784369	0.0328452	1.43239	0.276238	0.00339491		0.418455	NA	1.14093	0.201509	NA
Glutamate	1.74539	0.158032	0.798318	0.134871	0.000776863		0.86321	0.262266	1.93834	0.394175	0.0111619		0.561048	0.146355	1.64234	0.141815	0.000260742
Rhamnose	1.0775	0.0359212	1.39987	0.236371	0.0291867		0.759949	0.133939	1.75911	0.352229	0.00252509		0.369403	0.0372538	0.157394	0.143196	0.380769
Phenylalanine	1.0267	0.207476	1.93818	0.496817	0.0041072		0.288564	0.0497163	3.11641	0.474463	1.52744e-06		0.319098	0.0506121	1.91865	0.371598	6.4402e-07
Asparagine	0.559726	0.0834545	3.80297	1.04303	0.000136166		0.415809	0.136989	2.39224	0.608278	0.000372028		0.367725	0.0847686	0.345147	0.0598412	0.702255
Ornithine	1.0726	0.0739183	0.00347476	NA	NA		0.567782	0.147761	0.00524566	NA	NA		0.364897	0.205201	0.00517534	NA	NA
Glycerol 3-P	1.87065	0.338596	1.71156	0.436307	0.482089		0.545568	0.188162	1.35922	0.264169	0.00639674		0.639941	0.145283	0.781492	0.144202	0.174069
Fructose [|Psicose]	0.88542	0.0728527	0.251208	0.0736828	0.000343255		1.18411	0.234678	0.252222	0.0812374	0.000277416		1.31856	0.292196	0.638957	0.017397	0.00245255
Tagatose	0.907939	0.324998	1.34863	0.433649	0.140199		NA	NA	1.2222	0.35541	NA		0.326349	0.0197205	1.12272	0.36912	0.000805647
Mannitol	0.972137	0.211538	1.15693	0.276152	0.249723		0.768962	NA	1.29836	0.306288	NA		0.54092	0.0577911	1.2005	0.211565	9.06235e-05
Mannose	0.635667	0.0488448	0.39546	0.0836595	0.00434607		1.78522	0.778631	0.246569	0.0634094	0.000792526		2.34542	0.868446	0.194798	0.0374599	7.50523e-05
Sorbitol	0.65806	0.0574146	0.326682	0.0660932	0.000655254		1.46039	0.212166	0.512742	0.101505	0.000233591		3.1282	1.19003	0.216024	0.0524748	9.75201e-05
Galactose	0.734896	0.298982	0.337345	0.0536506	0.0277637		1.8156	0.190883	0.502839	0.101284	3.48393e-05		1.35218	0.0285732	0.264795	0.0489324	2.65868e-05
Citrate	1.51461	0.131479	1.73367	0.796511	0.928035		1.00279	0.238224	3.49165	0.597939	0.000292521		0.945756	0.0649059	3.15539	0.157696	4.12199e-09
Isocitrate	1.24692	0.119115	1.14859	0.264015	0.40522		0.823302	0.118798	2.29006	0.453076	6.8665e-05		0.903526	0.0712113	0.0526153	0.00767398	2.58862e-08
Glutamine	2.76365	0.185472	NA	NA	NA		0.497703	0.117052	NA	NA	NA		0.638987	0.152607	0.0318416	NA	NA
Glucose	0.213749	0.0689005	0.136504	0.0362801	0.0771319		1.25091	0.380787	0.225976	0.0610724	0.000107035		1.74115	0.368841	0.0799759	0.00324921	2.45871e-06
Citrulline	0.775188	0.0519265	0.0380837	NA	NA		0.857369	0.167607	0.0497117	NA	NA		0.879135	0.167409	0.11155	0.0363074	0.0437829
Lysine	0.801508	0.0256697	NA	NA	NA		0.554735	0.179484	NA	NA	NA		0.630771	0.10837	NA	NA	NA
Galactonate|Gluconate	0.98039	0.140261	0.245774	0.0965627	0.00110178		6.94124	1.96779	0.123412	0.031709	1.59303e-05		12.8487	2.77966	0.386405	0.299747	0.00210022
myo-Inositol	2.66228	0.812798	1.21459	0.3716	0.00333478		0.705943	0.0957578	1.55968	0.420975	0.00152807		0.913485	0.370058	1.79548	0.540707	0.0202653
Tyrosine	0.996184	0.117699	1.44732	0.197149	0.00195765		0.43471	0.115286	2.16081	0.263208	0.000639199		0.471742	0.0501988	1.31106	0.184911	4.6079e-06
Histidine	0.952341	0.132063	0.861282	0.461173	0.473578		0.327837	0.131165	2.39437	0.642418	0.0013418		0.352553	0.0551554	0.857139	0.0516581	0.000653501
Adenine	1.12001	0.0826658	0.780295	0.19625	0.0469569		0.92886	0.232414	0.999731	0.161404	0.640953		0.972135	0.0281451	1.06909	0.270258	0.59319
Tryptophan	0.879889	0.233152	1.35382	0.219009	0.020451		0.237614	0.0914464	3.20944	0.557661	0.00412939		0.362239	0.0537212	1.18773	0.285423	0.000115933
Sucrose	0.397232	0.0988902	0.40674	0.110897	0.909275		1.20818	0.173051	0.558729	0.178733	0.00854039		1.30462	0.117912	0.295819	0.0898227	0.0088609
Cellobiitol	1.2355	0.125708	0.721683	0.223907	0.0437294		0.444329	0.113043	1.01523	0.166194	0.0110418		0.473714	0.070078	1.09751	0.162548	0.000128659
Trehalose	1.39298	0.444188	1.76156	0.533932	0.239288		0.768879	0.140179	0.556868	0.157651	0.0854099		1.05064	0.305585	1.31189	0.432902	0.292652
