# Supplementary material for: Nutritional Heterogeneity Among Aspergillus fumigatus Strains Has Consequences for Virulence in a Strain- and Host-Dependent Manner
Source: Front Microbiol. 2019 Apr 24;10:854. doi: 10.3389/fmicb.2019.00854 (PMC6492530; doi:10.3389/fmicb.2019.00854)
Supplement: Supplementary file 5 [file Table_5.xlsx]

## Sheet: high impact
Table S5. Impact of Afs35 genome mutations. The finality of all Afs35 genome mutations was analysed and divided into: a) high impact mutations comprising frameshift mutations, the appearance of a premature stop codon or the loss of a start or stop codon; b) moderate impact mutations comprising all missense mutations; c) low impact mutations comprising all synonymous base pair substitutions or mut…
Gene ID	Af293 Gene ID	A1163 allele	Afs35 allele	Variant Type	Impact level	Coding region change	Protein coding change	AFUB Gene Description	Af293 Gene Description
AFUB_057940	Afu5g10360	G	A	stop_gained	HIGH	c.316C>T	p.Gln106*	Has domain(s) with predicted actin binding activity	Has domain(s) with predicted actin binding activity								Ortholog(s) have urease activity, role in urea catabolic process and cytosol localization
AFUB_049945	Afu5g01410	C	T	stop_gained&splice_region_variant	HIGH	c.1435C>T	p.Gln479*	Has domain(s) with predicted ATP binding activity	Has domain(s) with predicted ATP binding activity								Has domain(s) with predicted sequence-specific DNA binding, transcription factor activity, sequence-specific DNA binding activity and role in regulation of transcription, DNA-templated
AFUB_041770	Afu3g07300	G	A	start_lost	HIGH	c.3G>A	p.Met1?	Has domain(s) with predicted ATP binding, ATPase activity, coupled to transmembrane movement of substances activity, role in transport and integral to membrane localization	Has domain(s) with predicted ATP binding, ATPase activity, ATPase activity, coupled to transmembrane movement of substances, nucleoside-triphosphatase activity, nucleotide binding activity and role in transport								Ortholog(s) have role in poly(A)+ mRNA export from nucleus and cytosol, nuclear periphery, nuclear pore outer ring, spindle pole body localization
AFUB_018600	Afu2g01520	T	-C	frameshift_variant	HIGH	c.1142delC	p.Leu381fs	Has domain(s) with predicted ATP binding, protein tyrosine kinase activity and role in protein phosphorylation	Ortholog(s) have role in ascospore formation, hyphal growth, response to oxidative stress, sporocarp development involved in sexual reproduction								Has domain(s) with predicted electron transfer activity, heme binding, iron ion binding, oxidoreductase activity, acting on paired donors, with incorporation or reduction of molecular oxygen activity and role in oxidation-reduction process
AFUB_075660	Afu6g09610	T	-A	frameshift_variant	HIGH	c.1535delT	p.Tyr512fs	Has domain(s) with predicted catalytic activity and role in metabolic process	Putative nonribosomal peptide synthase (NRPS), encoded in a predicted secondary metabolite gene cluster								Has domain(s) with predicted DNA binding, RNA polymerase II transcription factor activity, sequence-specific DNA binding, zinc ion binding activity and role in regulation of transcription, DNA-templated, transcription, DNA-templated
AFUB_061980	Afu5g14270	A	-CG	frameshift_variant	HIGH	c.805_806delCG	p.Val269fs	Has domain(s) with predicted catalytic, inorganic phosphate transmembrane transporter activity, role in phosphate ion transport, metabolic process and membrane localization	Has domain(s) with predicted catalytic activity and role in metabolic process								Has domain(s) with predicted phosphatidylserine decarboxylase activity and role in phospholipid biosynthetic process
AFUB_087650	Afu7g01070	G	-AC	frameshift_variant	HIGH	c.208_209delAC	p.Asp70fs	Has domain(s) with predicted cation binding, hydrolase activity, hydrolyzing O-glycosyl compounds activity and role in carbohydrate metabolic process	Has domain(s) with predicted catalytic activity, hydrolase activity, hydrolyzing O-glycosyl compounds activity and role in carbohydrate metabolic process								Putative GPI anchored protein
AFUB_030480	Afu2g14840	G	A	stop_gained	HIGH	c.271C>T	p.Gln91*	Has domain(s) with predicted choline dehydrogenase, flavin adenine dinucleotide binding activity and role in alcohol metabolic process, oxidation-reduction process	Has domain(s) with predicted flavin adenine dinucleotide binding, oxidoreductase activity, acting on CH-OH group of donors activity and role in oxidation-reduction process								Ortholog(s) have role in ascospore formation, hyphal growth, response to oxidative stress, sporocarp development involved in sexual reproduction
AFUB_054490	Afu5g06940	A	G	splice_donor_variant&intron_variant	HIGH	c.1026+2T>C		Has domain(s) with predicted dipeptidyl-peptidase activity, role in proteolysis and cytoplasm localization	Ortholog of Neosartorya fischeri NRRL 181 : NFIA_080360, Aspergillus zonatus : Aspzo1_0105021, Aspergillus sydowii : Aspsy1_0143514 and Aspergillus terreus NIH2624 : ATET_10186								Sugar utilisation, regulation of maltose metabolic process
AFUB_039670	Afu3g09500	C	T	stop_gained	HIGH	c.690G>A	p.Trp230*	Has domain(s) with predicted flavin adenine dinucleotide binding, UDP-N-acetylmuramate dehydrogenase activity and role in oxidation-reduction process	Has domain(s) with predicted UDP-N-acetylmuramate dehydrogenase activity, flavin adenine dinucleotide binding activity and role in oxidation-reduction process								ChnB, Putative Baeyer-Villiger monooxygenase (BVMO)
AFUB_073560	Afu6g07600	C	T	stop_gained	HIGH	c.1163G>A	p.Trp388*	Has domain(s) with predicted FMN binding, oxidoreductase activity and role in oxidation-reduction process	Ortholog of A. nidulans FGSC A4 : AN6023, A. niger CBS 513.88 : An19g00060, A. oryzae RIB40 : AO090003000191, AO090102000004 and Aspergillus wentii : Aspwe1_0121344								Ortholog of A. nidulans FGSC A4 : AN2411, A. niger CBS 513.88 : An02g05520, A. oryzae RIB40 : AO090026000242, Aspergillus wentii : Aspwe1_0045469 and Aspergillus sydowii : Aspsy1_0341196
AFUB_061570	Afu5g13830	C	A	stop_gained	HIGH	c.1035C>A	p.Cys345*	Has domain(s) with predicted hydrolase activity, hydrolyzing O-glycosyl compounds activity and role in carbohydrate metabolic process	Ortholog(s) have galactosidase activity								Has domain(s) with predicted flavin adenine dinucleotide binding, oxidoreductase activity, acting on CH-OH group of donors activity and role in oxidation-reduction process
AFUB_010820	Afu1g11390	A	C	splice_acceptor_variant&intron_variant	HIGH	c.1639-2A>C		Has domain(s) with predicted iron ion binding, electron carrier, heme binding, oxidoreductase activity, acting on paired donors, with incorporation or reduction of molecular oxygen activity and role in oxidation-reduction process	Has domain(s) with predicted electron carrier activity, heme binding, iron ion binding, oxidoreductase activity, acting on paired donors, with incorporation or reduction of molecular oxygen activity and role in oxidation-reduction process								Ortholog of A. nidulans FGSC A4 : AN7558, A. niger CBS 513.88 : An15g03380, A. oryzae RIB40 : AO090012000398, Aspergillus wentii : Aspwe1_0693466 and Aspergillus sydowii : Aspsy1_0153287
AFUB_039640	Afu3g09530	C	T	stop_gained	HIGH	c.529C>T	p.Gln177*	Has domain(s) with predicted iron ion binding, electron carrier, heme binding, oxidoreductase activity, acting on paired donors, with incorporation or reduction of molecular oxygen activity and role in oxidation-reduction process	Has domain(s) with predicted electron carrier activity, heme binding, iron ion binding, oxidoreductase activity, acting on paired donors, with incorporation or reduction of molecular oxygen activity and role in oxidation-reduction process								Has domain(s) with predicted oxidoreductase activity and role in metabolic process
AFUB_039640	Afu3g09530	G	-C	frameshift_variant	HIGH	c.813delC	p.Arg272fs	Has domain(s) with predicted iron ion binding, electron carrier, heme binding, oxidoreductase activity, acting on paired donors, with incorporation or reduction of molecular oxygen activity and role in oxidation-reduction process	Has domain(s) with predicted electron carrier activity, heme binding, iron ion binding, oxidoreductase activity, acting on paired donors, with incorporation or reduction of molecular oxygen activity and role in oxidation-reduction process								Ortholog of Aspergillus fumigatus A1163 : AFUB_033050
AFUB_044760	Afu3g03480	A	+G	frameshift_variant	HIGH	c.1179dupG	p.Arg394fs	Has domain(s) with predicted iron ion binding, electron carrier, heme binding, oxidoreductase activity, acting on paired donors, with incorporation or reduction of molecular oxygen activity and role in oxidation-reduction process	Has domain(s) with predicted electron carrier activity, heme binding, iron ion binding, oxidoreductase activity, acting on paired donors, with incorporation or reduction of molecular oxygen activity and role in oxidation-reduction process								Ortholog(s) have peptidase, dimethylallyltranstransferase, tryptophan dimethylallyltransferase activity
AFUB_094940	Afu6g03350	C	A	stop_gained	HIGH	c.532G>T	p.Glu178*	Has domain(s) with predicted N-acetyltransferase activity	Has domain(s) with predicted N-acetyltransferase activity								Has domain(s) with predicted role in Mo-molybdopterin cofactor biosynthetic process, molybdopterin cofactor biosynthetic process
AFUB_063470	Afu4g06350	C	A	stop_gained	HIGH	c.181G>T	p.Glu61*	Has domain(s) with predicted nucleic acid binding, nucleotide binding activity	Has domain(s) with predicted nucleic acid binding, nucleotide binding activity								Has domain(s) with predicted shikimate 3-dehydrogenase (NADP+) activity and role in oxidation-reduction process
AFUB_092470	Afu7g06920	C	T	stop_gained	HIGH	c.406C>T	p.Gln136*	Has domain(s) with predicted nucleotide binding activity	Ortholog of A. nidulans FGSC A4 : AN9531, AN1600, AN9354, AN4608 and A. fumigatus Af293 : Afu4g03520, Afu5g14130								Ortholog of A. nidulans FGSC A4 : AN12332, A. niger CBS 513.88 : An03g00300, Neosartorya fischeri NRRL 181 : NFIA_001770, NFIA_066390 and Aspergillus wentii : Aspwe1_0589758
AFUB_032250	Afu2g16570	C	+T	frameshift_variant&stop_gained	HIGH	c.11_12insAG	p.Trp4fs	Has domain(s) with predicted nucleotide binding, oxidoreductase activity and role in metabolic process	Has domain(s) with predicted oxidoreductase activity and role in metabolic process								Has domain(s) with predicted electron transfer activity, heme binding, iron ion binding, oxidoreductase activity, acting on paired donors, with incorporation or reduction of molecular oxygen activity and role in oxidation-reduction process
AFUB_048190	Afu3g00250	C	+AGG	frameshift_variant	HIGH	c.1214_1217dupCCTG	p.Ter407fs	Has domain(s) with predicted oxidoreductase activity and role in metabolic process	Has domain(s) with predicted FAD binding, oxidoreductase activity and role in metabolic process								Has domain(s) with predicted electron transfer activity, heme binding, iron ion binding, oxidoreductase activity, acting on paired donors, with incorporation or reduction of molecular oxygen activity and role in oxidation-reduction process
AFUB_016320	Afu1g16930	G	A	stop_gained	HIGH	c.552G>A	p.Trp184*	Has domain(s) with predicted phosphatidylserine decarboxylase activity and role in phospholipid biosynthetic process	Has domain(s) with predicted phosphatidylserine decarboxylase activity and role in phospholipid biosynthetic process								Ortholog of Aspergillus fumigatus A1163 : AFUB_039650
AFUB_056070	Afu5g08530	T	C	stop_lost&splice_region_variant	HIGH	c.777A>G	p.Ter259Trpext*?	Has domain(s) with predicted protein binding activity	Ortholog(s) have phosphatidylinositol-3,5-bisphosphate binding activity and role in macroautophagy, piecemeal microautophagy of nucleus								Has domain(s) with predicted UDP-N-acetylmuramate dehydrogenase activity, flavin adenine dinucleotide binding activity and role in oxidation-reduction process
AFUB_069170	Afu4g12190	A	-C	frameshift_variant	HIGH	c.26delp.Val9fs		Has domain(s) with predicted protein binding activity	Ortholog of A. nidulans FGSC A4 : AN3651, A. niger CBS 513.88 : An01g07460, Aspergillus wentii : Aspwe1_0055907, Aspergillus sydowii : Aspsy1_0154768 and Aspergillus terreus NIH2624 : ATET_03105								Ortholog of Aspergillus fumigatus A1163 : AFUB_040010
AFUB_034050	Afu3g15170	C	T	stop_gained	HIGH	c.37C>T	p.Gln13*	Has domain(s) with predicted role in Mo-molybdopterin cofactor biosynthetic process	Has domain(s) with predicted role in Mo-molybdopterin cofactor biosynthetic process, molybdopterin cofactor biosynthetic process								Protein of unknown function
AFUB_071390	Afu4g14230	G	A	stop_gained	HIGH	c.847C>T	p.Arg283*	Has domain(s) with predicted role in transmembrane transport and integral to membrane localization	Has domain(s) with predicted role in transmembrane transport and integral component of membrane localization								ABC multidrug transporter, Has domain(s) with predicted ATP binding, ATPase activity, ATPase activity, coupled to transmembrane movement of substances, nucleoside-triphosphatase activity, nucleotide binding activity and role in transmembrane transport
AFUB_097370	Afu6g00130	G	T	stop_gained	HIGH	c.638C>A	p.Ser213*	Has domain(s) with predicted role in transmembrane transport and integral to membrane localization	Has domain(s) with predicted role in transmembrane transport and integral component of membrane localization								Protein of unknown function
AFUB_048230	Afu3g00210	C	-G	frameshift_variant	HIGH	c.792delC	p.Leu265fs	Has domain(s) with predicted sequence-specific DNA binding RNA polymerase II transcription factor, zinc ion binding, DNA binding activity, role in regulation of transcription, DNA-dependent, transcription, DNA-templated and nucleus localization	Has domain(s) with predicted DNA binding, RNA polymerase II transcription factor activity, sequence-specific DNA binding, zinc ion binding activity and role in regulation of transcription, DNA-templated, transcription, DNA-templated								Ortholog of Aspergillus fumigatus A1163 : AFUB_042819
AFUB_034430	Afu3g14800	A	C	stop_lost&splice_region_variant	HIGH	c.958T>G	p.Ter320Glyext*?	Has domain(s) with predicted shikimate 3-dehydrogenase (NADP+), nucleotide binding activity and role in oxidation-reduction process	Has domain(s) with predicted shikimate 3-dehydrogenase (NADP+) activity and role in oxidation-reduction process								Ortholog of Aspergillus fumigatus A1163 : AFUB_044720
AFUB_049560	Afu5g01080	C	A	stop_gained	HIGH	c.652G>T	p.Glu218*	Has domain(s) with predicted substrate-specific transmembrane transporter activity, role in transmembrane transport and integral to membrane localization	Has domain(s) with predicted substrate-specific transmembrane transporter activity, transmembrane transporter activity, role in transmembrane transport and integral component of membrane, membrane localization								Has domain(s) with predicted electron transfer activity, heme binding, iron ion binding, oxidoreductase activity, acting on paired donors, with incorporation or reduction of molecular oxygen activity and role in oxidation-reduction process
AFUB_049560	Afu5g01080	C	T	stop_gained	HIGH	c.453G>A	p.Trp151*	Has domain(s) with predicted substrate-specific transmembrane transporter activity, role in transmembrane transport and integral to membrane localization	Has domain(s) with predicted substrate-specific transmembrane transporter activity, transmembrane transporter activity, role in transmembrane transport and integral component of membrane, membrane localization								Ortholog of Neosartorya fischeri NRRL 181 : NFIA_004120, Aspergillus wentii : Aspwe1_0182244, Aspergillus sydowii : Aspsy1_0448373 and Aspergillus carbonarius ITEM 5010 : Acar5010_059704
AFUB_062150	Afu5g14460	A	T	stop_lost	HIGH	c.590A>T	p.Ter197Leuext*?	Has domain(s) with predicted transferase activity and role in metabolic process	Has domain(s) with predicted transferase activity and role in metabolic process								Protein of unknown function
AFUB_062150	Afu5g14460	T	C	stop_lost	HIGH	c.2977T>C	p.Ter993Glnext*?	Has domain(s) with predicted transferase activity and role in metabolic process	Has domain(s) with predicted transferase activity and role in metabolic process								Ortholog of A. nidulans FGSC A4 : AN8923, Neosartorya fischeri NRRL 181 : NFIA_002950 and Aspergillus fumigatus A1163 : AFUB_046550
AFUB_101200	Afu4g00650	T	+C	frameshift_variant	HIGH	c.715_716dupGA	p.Asp240fs	Has domain(s) with predicted transferase activity, transferring phosphorus-containing groups activity	Ortholog of Aspergillus fumigatus A1163 : AFUB_101200								Has domain(s) with predicted FAD binding, oxidoreductase activity and role in metabolic process
AFUB_015750	Afu1g16410	C	G	start_lost	HIGH	c.3G>C	p.Met1?	Has domain(s) with predicted zinc ion binding, DNA binding activity, role in transcription, DNA-templated and nucleus localization	Has domain(s) with predicted DNA binding, RNA polymerase II transcription factor activity, sequence-specific DNA binding, zinc ion binding activity and role in regulation of transcription, DNA-templated, transcription, DNA-templated								Has domain(s) with predicted DNA binding, RNA polymerase II transcription factor activity, sequence-specific DNA binding, zinc ion binding activity and role in regulation of transcription, DNA-templated, transcription, DNA-templated
AFUB_090360	Afu7g04811	C	T	splice_donor_variant&intron_variant	HIGH	c.897+2C>T		Has domain(s) with predicted zinc ion binding, DNA binding activity, role in transcription, DNA-templated and nucleus localization	Has domain(s) with predicted DNA binding, zinc ion binding activity, role in transcription, DNA-templated and nucleus localization								Has domain(s) with predicted transmembrane transporter activity, role in transmembrane transport and integral component of membrane, membrane localization
AFUB_101250	Afu4g00700	T	-C	frameshift_variant	HIGH	c.79delp.Ser27fs		Has domain(s) with predicted zinc ion binding, nucleotide binding, oxidoreductase activity and role in oxidation-reduction process	Has domain(s) with predicted oxidoreductase activity, transferase activity, transferring acyl groups other than amino-acyl groups, zinc ion binding activity and role in oxidation-reduction process								Has domain(s) with predicted transmembrane transporter activity, role in transmembrane transport and integral component of membrane, membrane localization
AFUB_062210	Afu5g14530	A	G	stop_lost&splice_region_variant	HIGH	c.1780T>C	p.Ter594Glnext*?	Ortholog(s) have hydrolase activity, hydrolyzing O-glycosyl compounds activity and role in positive regulation of cellulose catabolic process, cellulose catabolic process	Ortholog(s) have hydrolase activity, hydrolyzing O-glycosyl compounds activity and role in cellulose catabolic process, positive regulation of cellulose catabolic process, regulation of glycogen metabolic process								Ortholog of Aspergillus wentii : Aspwe1_0024711 and Aspergillus fumigatus A1163 : AFUB_049690
AFUB_077920	Afu6g11930	T	C	splice_donor_variant&intron_variant	HIGH	c.362+2T>C		Ortholog(s) have hydrolase activity, hydrolyzing O-glycosyl compounds activity and role in positive regulation of cellulose catabolic process, cellulose catabolic process	protein of unknown function								Has domain with predicted ATP binding activity
AFUB_085550	Afu8g01050	C	T	stop_gained	HIGH	c.167G>A	p.Trp56*	Ortholog(s) have lipase, carboxylic ester hydrolase activity	Alkaline lipase with optimal activity at pH 8.5								Ortholog of Neosartorya fischeri NRRL 181 : NFIA_080360, Aspergillus zonatus : Aspzo1_0105021, Aspergillus sydowii : Aspsy1_0143514 and Aspergillus terreus NIH2624 : ATET_10186
AFUB_010280	Afu1g10860	C	-A	frameshift_variant	HIGH	c.3156delA	p.Met1054fs	Ortholog(s) have nuclear pore, spindle pole body localization	Ortholog(s) have role in poly(A)+ mRNA export from nucleus and cytosol, nuclear periphery, nuclear pore outer ring, spindle pole body localization								Ortholog(s) have phosphatidylinositol-3,5-bisphosphate binding, phosphatidylinositol-3-phosphate binding, phosphatidylinositol-4-phosphate binding, phosphatidylinositol-5-phosphate binding activity
AFUB_033680	Afu2g17990	G	T	stop_gained	HIGH	c.183C>A	p.Tyr61*	Ortholog(s) have peptidase, dimethylallyltranstransferase, tryptophan dimethylallyltransferase activity	Putative reverse prenyltransferase with a role in fumigaclavine C biosynthesis								Ortholog of A. niger CBS 513.88 : An07g03300, A. oryzae RIB40 : AO090020000589, Neosartorya fischeri NRRL 181 : NFIA_077720 and Aspergillus clavatus NRRL 1 : ACLA_010950
AFUB_021650	Afu2g04600	G	A	stop_gained&splice_region_variant	HIGH	c.1246C>T	p.Gln416*	Ortholog(s) have role in maltose metabolic process, regulation of transcription, DNA-dependent	Putative regulator of sugar utilization								Has domain with predicted actin binding activity
AFUB_069890	Afu4g12990	G	A	splice_acceptor_variant&intron_variant	HIGH	c.19-1G>A		Ortholog(s) have thioredoxin-disulfide reductase activity and intracellular localization	Putative thioredoxin reductase								Has domain(s) with predicted hydrolase activity, hydrolyzing O-glycosyl compounds activity and role in carbohydrate metabolic process
AFUB_004900	Afu1g04560	T	+G	frameshift_variant	HIGH	c.2081_2082insG	p.Ser695fs	Ortholog(s) have urease activity and role in urea catabolic process	Ortholog(s) have urease activity, role in urea catabolic process and cytosol localization								Has domain(s) with predicted catalytic activity and role in metabolic process
AFUB_006710	Afu1g06330	T	+CAG	frameshift_variant	HIGH	c.5539_5540insCTGA	p.Lys1847fs	Protein of unknown function	Has domain(s) with predicted sequence-specific DNA binding, transcription factor activity, sequence-specific DNA binding activity and role in regulation of transcription, DNA-templated								Has domain(s) with predicted transferase activity and role in metabolic process
AFUB_016940	Afu1g17560	C	-A	frameshift_variant	HIGH	c.258delA	p.Val88fs	Protein of unknown function	Putative GPI anchored protein								Has domain(s) with predicted transferase activity and role in metabolic process
AFUB_025260	Afu2g09400	C	T	stop_gained	HIGH	c.913C>T	p.Arg305*	Protein of unknown function	Putative Baeyer-Villiger monooxygenase (BVMO)								Ortholog(s) have hydrolase activity, hydrolyzing O-glycosyl compounds activity and role in cellulose catabolic process, positive regulation of cellulose catabolic process
AFUB_029310	Afu2g13660	C	T	stop_gained	HIGH	c.1186C>T	p.Gln396*	Protein of unknown function	Ortholog of A. nidulans FGSC A4 : AN2411, A. niger CBS 513.88 : An02g05520, A. oryzae RIB40 : AO090026000242, Aspergillus wentii : Aspwe1_0045469 and Aspergillus sydowii : Aspsy1_0341196								Has domain(s) with predicted nucleic acid binding, nucleotide binding activity
AFUB_030510	Afu2g14870	A	-C	frameshift_variant	HIGH	c.122delC	p.Asn41fs	Protein of unknown function	Ortholog of A. nidulans FGSC A4 : AN7558, A. niger CBS 513.88 : An15g03380, A. oryzae RIB40 : AO090012000398, Aspergillus wentii : Aspwe1_0693466 and Aspergillus sydowii : Aspsy1_0153287								Ortholog of Aspergillus fumigatus A1163 : AFUB_063740
AFUB_033050	Afu2g17380	C	A	stop_gained	HIGH	c.225C>A	p.Tyr75*	Protein of unknown function	Ortholog of Aspergillus fumigatus A1163 : AFUB_033050								Ortholog of A. nidulans FGSC A4 : AN3651, A. niger CBS 513.88 : An01g07460, Aspergillus wentii : Aspwe1_0055907, Aspergillus sydowii : Aspsy1_0154768 and Aspergillus terreus NIH2624 : ATET_03105
AFUB_038270	Afu3g10860	C	+T	frameshift_variant	HIGH	c.278_279dupAG	p.Tyr94fs	Protein of unknown function	Ortholog of A. nidulans FGSC A4 : AN12332, A. niger CBS 513.88 : An03g00300, Neosartorya fischeri NRRL 181 : NFIA_001770, NFIA_066390 and Aspergillus wentii : Aspwe1_0589758								trr1, putative thioredoxin reductase
AFUB_039650	Afu3g09520	G	A	stop_gained	HIGH	c.72G>A	p.Trp24*	Protein of unknown function	Ortholog of Aspergillus fumigatus A1163 : AFUB_039650								Has domain(s) with predicted role in transmembrane transport and integral to membrane localization
AFUB_040010	Afu3g09120	A	-C	frameshift_variant	HIGH	c.41delp.Asn14fs		Protein of unknown function	Ortholog of Aspergillus fumigatus A1163 : AFUB_040010								Ortholog of Aspergillus fumigatus A1163 : AFUB_071950
AFUB_041110		T	-C	frameshift_variant	HIGH	c.1524delC	p.Val510fs	Protein of unknown function									Protein of unknown function
AFUB_042550	Afu3g06495	G	A	stop_gained	HIGH	c.352C>T	p.Arg118*	Protein of unknown function	Ortholog of A. nidulans FGSC A4 : AN4766, A. niger CBS 513.88 : An11g09830, Aspergillus wentii : Aspwe1_0029358, Aspergillus sydowii : Aspsy1_0087849 and Aspergillus terreus NIH2624 : ATET_08768								Protein of unknown function
AFUB_042819	Afu3g06255	G	A	stop_gained	HIGH	c.178C>T	p.Arg60*	Protein of unknown function	Ortholog of Aspergillus fumigatus A1163 : AFUB_042819								Protein of unknown function
AFUB_044720	Afu3g03510	A	+C	frameshift_variant	HIGH	c.801_802dupGT	p.Ser268fs	Protein of unknown function	Ortholog of Aspergillus fumigatus A1163 : AFUB_044720								Ortholog of A. nidulans FGSC A4 : AN6023, A. niger CBS 513.88 : An19g00060, A. oryzae RIB40 : AO090003000191, AO090102000004 and Aspergillus wentii : Aspwe1_0121344
AFUB_045595	Afu3g02685	T	A	stop_gained	HIGH	c.657T>A	p.Tyr219*	Protein of unknown function	Ortholog of Neosartorya fischeri NRRL 181 : NFIA_004120, Aspergillus wentii : Aspwe1_0182244, Aspergillus sydowii : Aspsy1_0448373 and Aspergillus carbonarius ITEM 5010 : Acar5010_059704								Nrps9, nonribosomal peptide synthetase 9
AFUB_046380		C	A	stop_gained	HIGH	c.620C>A	p.Ser207*	Protein of unknown function									Protein of unknown function
AFUB_046550	Afu3g01872	T	G	splice_donor_variant&intron_variant	HIGH	c.1115+2T>G		Protein of unknown function	Ortholog of A. nidulans FGSC A4 : AN8923, Neosartorya fischeri NRRL 181 : NFIA_002950 and Aspergillus fumigatus A1163 : AFUB_046550								Ortholog(s) have hydrolase activity, hydrolyzing O-glycosyl compounds activity and role in cellulose catabolic process, positive regulation of cellulose catabolic process
AFUB_049690	Afu5g01220	T	C	splice_donor_variant&intron_variant	HIGH	c.663+2T>C		Protein of unknown function	Ortholog of Aspergillus wentii : Aspwe1_0024711 and Aspergillus fumigatus A1163 : AFUB_049690								Protein of unknown function
AFUB_057140	Afu5g09590	C	+GTT	frameshift_variant	HIGH	c.360_363dupAACG	p.Gln122fs	Protein of unknown function	Ortholog of A. niger CBS 513.88 : An07g03300, A. oryzae RIB40 : AO090020000589, Neosartorya fischeri NRRL 181 : NFIA_077720 and Aspergillus clavatus NRRL 1 : ACLA_010950								Protein of unknown function
AFUB_063740	Afu4g06660	T	C	stop_lost	HIGH	c.360A>G	p.Ter120Trpext*?	Protein of unknown function	Ortholog of Aspergillus fumigatus A1163 : AFUB_063740								TRI7-like toxin biosynthesis protein
AFUB_071950	Afu4g14705	A	T	stop_gained	HIGH	c.583A>T	p.Arg195*	Protein of unknown function	Ortholog of Aspergillus fumigatus A1163 : AFUB_071950								Lipase, carboxylic ester hydrolase activity
AFUB_071970		T	A	stop_gained	HIGH	c.108T>A	p.Tyr36*	Protein of unknown function									Protein of unknown function
AFUB_072010	Afu4g14751	T	A	stop_gained	HIGH	c.932T>A	p.Leu311*	Protein of unknown function	protein of unknown function								Has domain(s) with predicted catalytic activity, hydrolase activity, hydrolyzing O-glycosyl compounds activity and role in carbohydrate metabolic process
AFUB_072010	Afu4g14751	A	G	stop_lost&splice_region_variant	HIGH	c.1577A>G	p.Ter526Trpext*?	Protein of unknown function	protein of unknown function								Has domain(s) with predicted zinc ion binding, DNA binding activity, role in transcription, DNA-templated and nucleus localization
AFUB_077700		A	G	start_lost	HIGH	c.2T>C	p.Met1?	Protein of unknown function									Ortholog(s) have N(6)-L-threonylcarbamoyladenine synthase activity, serine-type endopeptidase activity and role in mitochondrial tRNA threonylcarbamoyladenosine modification
AFUB_078820	Afu8g06170	C	T	stop_gained	HIGH	c.577C>T	p.Gln193*	Protein of unknown function	protein of unknown function								Ortholog of A. nidulans FGSC A4 : AN9531, AN1600, AN9354, AN4608 and A. fumigatus Af293 : Afu5g14130, Afu7g06920,nucleotide binding activity
AFUB_080580		C	A	stop_gained	HIGH	c.298G>T	p.Glu100*	Protein of unknown function									Has domain(s) with predicted N-acetyltransferase activity
AFUB_084230	Afu8g02360	A	T	stop_gained	HIGH	c.430A>T	p.Arg144*	Protein of unknown function	Ortholog of Aspergillus fumigatus A1163 : AFUB_084230								Ortholog of A. nidulans FGSC A4 : AN3975, AN9193/llmJ, AN2891 and A. fumigatus Af293 : Afu2g04380, Afu3g15150, Afu3g15280, Afu6g03300
AFUB_087480	Afu7g00890	T	C	splice_acceptor_variant&intron_variant	HIGH	c.224-2A>G		Protein of unknown function	protein of unknown function								Ortholog of Aspergillus fumigatus A1163 : AFUB_097360
AFUB_090820	Afu7g05240	C	T	stop_gained	HIGH	c.28C>T	p.Arg10*	Protein of unknown function	Ortholog(s) have serine-type endopeptidase activity, role in mitochondrial tRNA threonylcarbamoyladenosine modification, proteolysis, tRNA threonylcarbamoyladenosine modification and mitochondrion localization								Has domain(s) with predicted role in transmembrane transport and integral component of membrane localisation
AFUB_094990	Afu6g03300	C	T	stop_gained	HIGH	c.114G>A	p.Trp38*	Protein of unknown function	Ortholog of A. nidulans FGSC A4 : AN3975, AN9193/llmJ, AN2891 and A. fumigatus Af293 : Afu1g10150, Afu2g04380, Afu3g15150, Afu3g15280								Ortholog of A. nidulans FGSC A4 : AN9200, AN7637, A. niger CBS 513.88 : An08g11390, An08g08230, An08g12160 and Aspergillus wentii : Aspwe1_0060194, Aspwe1_0120922
AFUB_097360	Afu6g00140	C	-T	frameshift_variant	HIGH	c.1585delA	p.Val529fs	Protein of unknown function	Ortholog of Aspergillus fumigatus A1163 : AFUB_097360								Ortholog of Aspergillus fumigatus A1163 : AFUB_101130
AFUB_101080	Afu4g00530	A	T	stop_gained	HIGH	c.5921T>A	p.Leu1974*	Protein of unknown function	Ortholog of A. nidulans FGSC A4 : AN9200, AN7637, A. niger CBS 513.88 : An08g11390, An08g08230, An08g12160 and Aspergillus wentii : Aspwe1_0060194, Aspwe1_0120922								Ortholog of Aspergillus fumigatus A1163 : AFUB_101200
AFUB_101130	Afu4g00580	A	C	stop_gained	HIGH	c.429T>G	p.Tyr143*	Protein of unknown function	Ortholog of Aspergillus fumigatus A1163 : AFUB_101130								Has domain(s) with predicted oxidoreductase activity, transferase activity, transferring acyl groups other than amino-acyl groups activity and role in oxidation-reduction process

## Sheet: moderate impact
Gene ID	Af293 RBBH ortholog	A1163 allele	Afs35 allele	Variant Type	Impact level	Coding region change	Protein coding change	AFUB Gene Description	Af293 Gene Description
AFUB_035650	Afu3g13550	T	G	missense_variant	MODERATE	c.1204A>C	p.Lys402Gln	Has domain(s) with predicted 2-dehydropantoate 2-reductase, NADP binding activity, role in oxidation-reduction process, pantothenate biosynthetic process and cytoplasm localization	Has domain(s) with predicted 2-dehydropantoate 2-reductase activity, NADP binding, coenzyme binding, oxidoreductase activity, oxidoreductase activity, acting on the CH-OH group of donors, NAD or NADP as acceptor activity
AFUB_033530	Afu2g17850	T	G	missense_variant	MODERATE	c.337A>C	p.Ser113Arg	Has domain(s) with predicted 3-beta-hydroxy-delta5-steroid dehydrogenase, nucleotide binding activity and role in oxidation-reduction process, steroid biosynthetic process	Has domain(s) with predicted 3-beta-hydroxy-delta5-steroid dehydrogenase activity and role in oxidation-reduction process, steroid biosynthetic process
AFUB_063550	Afu4g06460	T	G	missense_variant	MODERATE	c.1614A>C	p.Gln538His	Has domain(s) with predicted 3-dehydroquinate dehydratase activity	Has domain(s) with predicted 3-dehydroquinate dehydratase activity, catalytic activity
AFUB_063550	Afu4g06460	C	T	missense_variant	MODERATE	c.1550G>A	p.Gly517Glu	Has domain(s) with predicted 3-dehydroquinate dehydratase activity	Has domain(s) with predicted 3-dehydroquinate dehydratase activity, catalytic activity
AFUB_057660	Afu5g10070	C	A	missense_variant	MODERATE	c.26C>A	p.Thr9Lys	Has domain(s) with predicted 3-hydroxyacyl-CoA dehydrogenase, NAD+ binding activity and role in fatty acid metabolic process, oxidation-reduction process	Has domain(s) with predicted 3-hydroxyacyl-CoA dehydrogenase activity, coenzyme binding, oxidoreductase activity, acting on the CH-OH group of donors, NAD or NADP as acceptor activity
AFUB_080960	Afu8g06820	C	G	missense_variant	MODERATE	c.248C>G	p.Pro83Arg	Has domain(s) with predicted 5-amino-6-(5-phosphoribosylamino)uracil reductase activity and role in riboflavin biosynthetic process, oxidation-reduction process	Has domain(s) with predicted 5-amino-6-(5-phosphoribosylamino)uracil reductase activity and role in oxidation-reduction process, riboflavin biosynthetic process
AFUB_080960	Afu8g06820	T	C	missense_variant	MODERATE	c.500T>C	p.Val167Ala	Has domain(s) with predicted 5-amino-6-(5-phosphoribosylamino)uracil reductase activity and role in riboflavin biosynthetic process, oxidation-reduction process	Has domain(s) with predicted 5-amino-6-(5-phosphoribosylamino)uracil reductase activity and role in oxidation-reduction process, riboflavin biosynthetic process
AFUB_024380	Afu2g08430	T	C	missense_variant	MODERATE	c.277T>C	p.Tyr93His	Has domain(s) with predicted acetyltransferase activity	Has domain(s) with predicted acetyltransferase activity
AFUB_043700	Afu3g04300	C	T	missense_variant	MODERATE	c.2723C>T	p.Thr908Ile	Has domain(s) with predicted acid phosphatase activity	protein of unknown function
AFUB_030690	Afu2g15040	T	C	missense_variant	MODERATE	c.25A>G	p.Ile9Val	Has domain(s) with predicted acid-amino acid ligase activity	Has domain(s) with predicted acid-amino acid ligase activity
AFUB_036140	Afu3g13060	C	A	missense_variant	MODERATE	c.2632G>T	p.Val878Phe	Has domain(s) with predicted acid-amino acid ligase activity	Has domain(s) with predicted acid-amino acid ligase activity
AFUB_011120	Afu1g11690	C	T	missense_variant	MODERATE	c.661G>A	p.Ala221Thr	Has domain(s) with predicted actin binding activity	Ortholog(s) have role in actin cortical patch assembly, actin nucleation, positive regulation of actin nucleation and actin cortical patch, cytosol, medial cortex, nucleus, old growing cell tip localization
AFUB_057940	Afu5g10360	A	G	missense_variant	MODERATE	c.560T>C	p.Val187Ala	Has domain(s) with predicted actin binding activity	Has domain(s) with predicted actin binding activity
AFUB_095790	Afu6g02540	C	G	missense_variant	MODERATE	c.1784G>C	p.Ser595Thr	Has domain(s) with predicted actin binding activity	Has domain(s) with predicted actin binding activity
AFUB_095790	Afu6g02540	C	T	missense_variant	MODERATE	c.1663G>A	p.Ala555Thr	Has domain(s) with predicted actin binding activity	Has domain(s) with predicted actin binding activity
AFUB_084850	Afu8g01750	A	C	missense_variant	MODERATE	c.1773A>C	p.Leu591Phe	Has domain(s) with predicted acyl-CoA dehydrogenase activity and role in oxidation-reduction process	Has domain(s) with predicted acyl-CoA dehydrogenase activity and role in oxidation-reduction process
AFUB_053920	Afu5g06390	G	C	missense_variant	MODERATE	c.102G>C	p.Lys34Asn	Has domain(s) with predicted adenosine kinase activity and role in purine ribonucleoside salvage	Putative adenosine kinase
AFUB_037670	Afu3g11500	A	G	missense_variant	MODERATE	c.2575A>G	p.Thr859Ala	Has domain(s) with predicted ADP binding activity	Has domain(s) with predicted ADP binding activity
AFUB_037670	Afu3g11500	C	T	missense_variant	MODERATE	c.3361C>T	p.Pro1121Ser	Has domain(s) with predicted ADP binding activity	Has domain(s) with predicted ADP binding activity
AFUB_037670	Afu3g11500	C	T	missense_variant	MODERATE	c.4000C>T	p.Pro1334Ser	Has domain(s) with predicted ADP binding activity	Has domain(s) with predicted ADP binding activity
AFUB_035510	Afu3g13680	C	G	missense_variant	MODERATE	c.574C>G	p.Leu192Val	Has domain(s) with predicted alcohol O-acetyltransferase activity and role in alcohol metabolic process	Has domain(s) with predicted alcohol O-acetyltransferase activity and role in alcohol metabolic process
AFUB_095510	Afu6g02790	A	G	missense_variant	MODERATE	c.1193A>G	p.Glu398Gly	Has domain(s) with predicted alcohol O-acetyltransferase activity and role in alcohol metabolic process	Ortholog(s) have cell division site, cytosol localization
AFUB_048080	Afu3g00370	T	C	missense_variant	MODERATE	c.1435A>G	p.Ile479Val	Has domain(s) with predicted aldehyde-lyase activity and role in carbohydrate metabolic process	Putative phosphoketolase
AFUB_036620	Afu3g12560	A	G	missense_variant	MODERATE	c.619A>G	p.Ile207Val	Has domain(s) with predicted allantoicase activity and role in allantoin catabolic process	Putative allantoicase
AFUB_084430		C	T	missense_variant	MODERATE	c.715G>A	p.Asp239Asn	Has domain(s) with predicted amino acid transmembrane transporter activity, role in amino acid transmembrane transport and integral to membrane localization
AFUB_085730	Afu8g00840	T	C	missense_variant	MODERATE	c.1387A>G	p.Ile463Val	Has domain(s) with predicted amino acid transmembrane transporter activity, role in amino acid transmembrane transport and integral to membrane localization	Ortholog of A. nidulans FGSC A4 : AN8990, A. oryzae RIB40 : AO090023000465, Neosartorya fischeri NRRL 181 : NFIA_094290 and Aspergillus wentii : Aspwe1_0046447, Aspwe1_0100493
AFUB_018450	Afu2g01370	C	A	missense_variant	MODERATE	c.18G>T	p.Glu6Asp	Has domain(s) with predicted amino acid transmembrane transporter activity, role in amino acid transmembrane transport and membrane localization	Ortholog of A. niger CBS 513.88 : An03g05060, A. oryzae RIB40 : AO090701000423, Aspergillus wentii : Aspwe1_0543025 and Aspergillus sydowii : Aspsy1_0077314
AFUB_026350	Afu2g10560	G	A	missense_variant	MODERATE	c.1472C>T	p.Thr491Ile	Has domain(s) with predicted amino acid transmembrane transporter activity, role in amino acid transmembrane transport and membrane localization	Ortholog(s) have fungal-type vacuole localization
AFUB_034210	Afu3g15020	C	G	missense_variant	MODERATE	c.957C>G	p.Ile319Met	Has domain(s) with predicted amino acid transmembrane transporter activity, role in amino acid transmembrane transport and membrane localization	Ortholog of A. nidulans FGSC A4 : AN2560, A. niger CBS 513.88 : An09g01090, A. oryzae RIB40 : AO090701000425, Aspergillus wentii : Aspwe1_0071504 and Aspergillus sydowii : Aspsy1_0028937
AFUB_046590	Afu3g01820	T	G	missense_variant	MODERATE	c.146T>G	p.Val49Gly	Has domain(s) with predicted amino acid transmembrane transporter activity, role in amino acid transmembrane transport and membrane localization	Ortholog of Aspergillus fumigatus A1163 : AFUB_046590
AFUB_046590	Afu3g01820	T	C	missense_variant	MODERATE	c.470T>C	p.Leu157Pro	Has domain(s) with predicted amino acid transmembrane transporter activity, role in amino acid transmembrane transport and membrane localization	Ortholog of Aspergillus fumigatus A1163 : AFUB_046590
AFUB_048810	Afu5g00370	A	G	missense_variant	MODERATE	c.331A>G	p.Met111Val	Has domain(s) with predicted amino acid transmembrane transporter activity, role in amino acid transmembrane transport and membrane localization	Has domain(s) with predicted role in transmembrane transport and membrane localization
AFUB_053770	Afu5g06230	G	T	missense_variant&splice_region_variant	MODERATE	c.244G>T	p.Gly82Cys	Has domain(s) with predicted amino acid transmembrane transporter activity, role in amino acid transmembrane transport and membrane localization	Putative GABA permease
AFUB_053770	Afu5g06230	G	C	missense_variant	MODERATE	c.280G>C	p.Asp94His	Has domain(s) with predicted amino acid transmembrane transporter activity, role in amino acid transmembrane transport and membrane localization	Putative GABA permease
AFUB_056980	Afu5g09440	G	A	missense_variant	MODERATE	c.938C>T	p.Ser313Leu	Has domain(s) with predicted amino acid transmembrane transporter activity, role in amino acid transmembrane transport and membrane localization	Has domain(s) with predicted role in transmembrane transport and membrane localization
AFUB_062330	Afu5g14660	C	T	missense_variant	MODERATE	c.1327G>A	p.Val443Ile	Has domain(s) with predicted amino acid transmembrane transporter activity, role in amino acid transmembrane transport and membrane localization	Ortholog of A. nidulans FGSC A4 : AN3345, AN3347, A. fumigatus Af293 : Afu5g00710, A. niger CBS 513.88 : An16g06090, An12g10000/gabA and A. oryzae RIB40 : AO090166000026, AO090005000509, AO090005001081
AFUB_081190	Afu8g06580	T	C	missense_variant	MODERATE	c.1649T>C	p.Val550Ala	Has domain(s) with predicted amino acid transmembrane transporter activity, role in amino acid transmembrane transport and membrane localization	Ortholog of A. nidulans FGSC A4 : AN8726, A. fumigatus Af293 : Afu7g00440, Afu8g06090 and A. niger CBS 513.88 : An02g08340, An02g09540, An03g00430
AFUB_085160	Afu8g01450	C	T	missense_variant	MODERATE	c.496G>A	p.Val166Ile	Has domain(s) with predicted amino acid transmembrane transporter activity, role in amino acid transmembrane transport and membrane localization	Ortholog of Aspergillus fumigatus A1163 : AFUB_085160 and Aspergillus niger ATCC 1015 : 124601-mRNA
AFUB_087020	Afu7g00440	G	C	missense_variant	MODERATE	c.1159G>C	p.Val387Leu	Has domain(s) with predicted amino acid transmembrane transporter activity, role in amino acid transmembrane transport and membrane localization	Ortholog of A. nidulans FGSC A4 : AN8726, A. fumigatus Af293 : Afu8g06090, Afu8g06580 and A. niger CBS 513.88 : An02g08340, An02g09540, An03g00430
AFUB_087020	Afu7g00440	C	A	missense_variant	MODERATE	c.1533C>A	p.His511Gln	Has domain(s) with predicted amino acid transmembrane transporter activity, role in amino acid transmembrane transport and membrane localization	Ortholog of A. nidulans FGSC A4 : AN8726, A. fumigatus Af293 : Afu8g06090, Afu8g06580 and A. niger CBS 513.88 : An02g08340, An02g09540, An03g00430
AFUB_097110	Afu6g00412	T	G	missense_variant	MODERATE	c.397T>G	p.Phe133Val	Has domain(s) with predicted amino acid transmembrane transporter activity, role in amino acid transmembrane transport and membrane localization	Ortholog of Aspergillus fumigatus A1163 : AFUB_097110
AFUB_099680	Afu4g03370	G	A	missense_variant	MODERATE	c.1355G>A	p.Arg452Lys	Has domain(s) with predicted amino acid transmembrane transporter activity, role in amino acid transmembrane transport and membrane localization	Ortholog(s) have gamma-aminobutyric acid:proton symporter activity, putrescine transmembrane transporter activity and role in gamma-aminobutyric acid transport, putrescine transport, transmembrane transport
AFUB_062560	Afu5g15070	G	A	missense_variant	MODERATE	c.586C>T	p.Pro196Ser	Has domain(s) with predicted antioxidant, peroxiredoxin activity and role in oxidation-reduction process	Has domain(s) with predicted antioxidant activity, oxidoreductase activity, peroxiredoxin activity and role in oxidation-reduction process
AFUB_062560	Afu5g15070	G	A	missense_variant	MODERATE	c.389C>T	p.Pro130Leu	Has domain(s) with predicted antioxidant, peroxiredoxin activity and role in oxidation-reduction process	Has domain(s) with predicted antioxidant activity, oxidoreductase activity, peroxiredoxin activity and role in oxidation-reduction process
AFUB_077160	Afu6g11140	C	T	missense_variant	MODERATE	c.613G>A	p.Val205Ile	Has domain(s) with predicted antiporter, drug transmembrane transporter activity, role in drug transmembrane transport and membrane localization	Ortholog(s) have role in S-adenosylmethionine biosynthetic process and fungal-type vacuole membrane localization
AFUB_053140	Afu5g05590	G	A	missense_variant	MODERATE	c.304G>A	p.Asp102Asn	Has domain(s) with predicted aspartate kinase activity and role in cellular amino acid biosynthetic process	Aspartate kinase
AFUB_096190	Afu6g02150	T	A	missense_variant	MODERATE	c.186A>T	p.Lys62Asn	Has domain(s) with predicted aspartic-type endopeptidase activity and integral to membrane localization	Ortholog(s) have Golgi apparatus, endoplasmic reticulum localization
AFUB_082500	Afu8g05000	T	C	missense_variant	MODERATE	c.406T>C	p.Trp136Arg	Has domain(s) with predicted ATP adenylyltransferase activity	Ortholog(s) have bis(5'-nucleosyl)-tetraphosphatase activity, role in nucleoside catabolic process and cytoplasm, nucleus localization
AFUB_049945	Afu5g01410	T	G	missense_variant	MODERATE	c.1145T>G	p.Phe382Cys	Has domain(s) with predicted ATP binding activity	Has domain(s) with predicted ATP binding activity
AFUB_049945	Afu5g01410	A	C	missense_variant	MODERATE	c.1375A>C	p.Thr459Pro	Has domain(s) with predicted ATP binding activity	Has domain(s) with predicted ATP binding activity
AFUB_049945	Afu5g01410	T	A	missense_variant	MODERATE	c.2685T>A	p.Ser895Arg	Has domain(s) with predicted ATP binding activity	Has domain(s) with predicted ATP binding activity
AFUB_049945	Afu5g01410	A	G	missense_variant	MODERATE	c.2737A>G	p.Lys913Glu	Has domain(s) with predicted ATP binding activity	Has domain(s) with predicted ATP binding activity
AFUB_049945	Afu5g01410	C	G	missense_variant	MODERATE	c.2881C>G	p.Arg961Gly	Has domain(s) with predicted ATP binding activity	Has domain(s) with predicted ATP binding activity
AFUB_049945	Afu5g01410	A	C	missense_variant	MODERATE	c.2918A>C	p.Asp973Ala	Has domain(s) with predicted ATP binding activity	Has domain(s) with predicted ATP binding activity
AFUB_049945	Afu5g01410	T	C	missense_variant	MODERATE	c.3230T>C	p.Val1077Ala	Has domain(s) with predicted ATP binding activity	Has domain(s) with predicted ATP binding activity
AFUB_080690	Afu8g07110	C	T	missense_variant	MODERATE	c.532C>T	p.Pro178Ser	Has domain(s) with predicted ATP binding, alanine-tRNA ligase activity, role in alanyl-tRNA aminoacylation and cytoplasm localization	Has domain(s) with predicted ATP binding, alanine-tRNA ligase activity, ligase activity, forming aminoacyl-tRNA and related compounds activity, role in alanyl-tRNA aminoacylation, tRNA aminoacylation and cytoplasm localization
AFUB_043560	Afu3g05440	C	A	missense_variant	MODERATE	c.2234C>A	p.Thr745Lys	Has domain(s) with predicted ATP binding, aminoacyl-tRNA ligase activity and role in tRNA aminoacylation for protein translation	Ortholog(s) have double-stranded DNA-dependent ATPase activity, role in double-strand break repair via homologous recombination and Smc5-Smc6 complex, nucleus localization
AFUB_015780	Afu1g16440	T	C	missense_variant	MODERATE	c.1666A>G	p.Ile556Val	Has domain(s) with predicted ATP binding, ATPase activity	Has domain(s) with predicted ATP binding, ATPase activity, nucleoside-triphosphatase activity, nucleotide binding activity
AFUB_057030	Afu5g09480	A	T	missense_variant	MODERATE	c.1733T>A	p.Ile578Asn	Has domain(s) with predicted ATP binding, ATPase activity	Has domain(s) with predicted ATP binding, ATPase activity, nucleoside-triphosphatase activity, nucleotide binding activity
AFUB_057030	Afu5g09480	C	A	missense_variant	MODERATE	c.1032G>T	p.Gln344His	Has domain(s) with predicted ATP binding, ATPase activity	Has domain(s) with predicted ATP binding, ATPase activity, nucleoside-triphosphatase activity, nucleotide binding activity
AFUB_077370	Afu6g11360	T	C	missense_variant	MODERATE	c.443T>C	p.Ile148Thr	Has domain(s) with predicted ATP binding, ATPase activity	Ortholog(s) have mitochondrion localization
AFUB_029650	Afu2g14020	G	A	missense_variant	MODERATE	c.1871C>T	p.Ala624Val	Has domain(s) with predicted ATP binding, ATPase activity and membrane localization	Putative ABC transporter
AFUB_094710	Afu6g03580	G	T	missense_variant	MODERATE	c.2725G>T	p.Ala909Ser	Has domain(s) with predicted ATP binding, ATPase activity and nucleus localization	Ortholog(s) have ATP binding, ATPase activity, mRNA binding activity and role in poly(A)+ mRNA export from nucleus, ribosomal small subunit biogenesis
AFUB_036960	Afu3g12220	C	T	missense_variant	MODERATE	c.3277G>A	p.Ala1093Thr	Has domain(s) with predicted ATP binding, ATPase activity, coupled to transmembrane movement of substances activity, role in transmembrane transport and integral to membrane localization	Has domain(s) with predicted ATP binding, ATPase activity, ATPase activity, coupled to transmembrane movement of substances, nucleoside-triphosphatase activity, nucleotide binding activity and role in transmembrane transport
AFUB_045530	Afu3g02760	C	A	missense_variant	MODERATE	c.1114G>T	p.Ala372Ser	Has domain(s) with predicted ATP binding, ATPase activity, coupled to transmembrane movement of substances activity, role in transmembrane transport and integral to membrane localization	Putative MDR1 family ABC transporter
AFUB_048790	Afu5g00340	C	A	missense_variant	MODERATE	c.326G>T	p.Gly109Val	Has domain(s) with predicted ATP binding, ATPase activity, coupled to transmembrane movement of substances activity, role in transmembrane transport and integral to membrane localization	Has domain(s) with predicted ATP binding, ATPase activity, ATPase activity, coupled to transmembrane movement of substances, nucleoside-triphosphatase activity, nucleotide binding activity and role in transmembrane transport
AFUB_071280	Afu4g14130	C	A	missense_variant	MODERATE	c.67G>T	p.Gly23Cys	Has domain(s) with predicted ATP binding, ATPase activity, coupled to transmembrane movement of substances activity, role in transmembrane transport and integral to membrane localization	Putative MDR1 family ABC transporter
AFUB_094820	Afu6g03470	A	G	missense_variant	MODERATE	c.1445T>C	p.Val482Ala	Has domain(s) with predicted ATP binding, ATPase activity, coupled to transmembrane movement of substances activity, role in transmembrane transport and integral to membrane localization	Putative MDR1 family ABC transporter
AFUB_094820	Afu6g03470	G	A	missense_variant	MODERATE	c.581C>T	p.Ser194Phe	Has domain(s) with predicted ATP binding, ATPase activity, coupled to transmembrane movement of substances activity, role in transmembrane transport and integral to membrane localization	Putative MDR1 family ABC transporter
AFUB_095220	Afu6g03080	G	A	missense_variant	MODERATE	c.2065C>T	p.Arg689Cys	Has domain(s) with predicted ATP binding, ATPase activity, coupled to transmembrane movement of substances activity, role in transmembrane transport and integral to membrane localization	Putative MDR1 family ABC transporter
AFUB_016810	Afu1g17440	G	C	missense_variant	MODERATE	c.497C>G	p.Ala166Gly	Has domain(s) with predicted ATP binding, ATPase activity, coupled to transmembrane movement of substances activity, role in transport and integral to membrane localization	ABC drug exporter
AFUB_083940	Afu8g02650	G	A	missense_variant	MODERATE	c.466G>A	p.Val156Ile	Has domain(s) with predicted ATP binding, ATPase activity, coupled to transmembrane movement of substances activity, role in transport and integral to membrane localization	Putative ABC multidrug transporter
AFUB_093930	Afu6g04360	C	A	missense_variant	MODERATE	c.3587C>A	p.Pro1196His	Has domain(s) with predicted ATP binding, ATPase activity, coupled to transmembrane movement of substances activity, role in transport and integral to membrane localization	Putative ABC transporter
AFUB_100490	Afu4g02660	G	A	missense_variant	MODERATE	c.218C>T	p.Thr73Met	Has domain(s) with predicted ATP binding, cation-transporting ATPase, ATPase activity, coupled to transmembrane movement of ions, phosphorylative mechanism activity, role in cation transport and integral to membrane localization	Has domain(s) with predicted cation-transporting ATPase activity, nucleotide binding activity, role in cation transport and integral component of membrane localization
AFUB_011990	Afu1g12520	T	G	missense_variant	MODERATE	c.1142T>G	p.Val381Gly	Has domain(s) with predicted ATP binding, DNA binding, DNA-dependent ATPase activity and role in DNA metabolic process	Has domain(s) with predicted nucleoside-triphosphatase activity, nucleotide binding activity
AFUB_011990	Afu1g12520	G	T	missense_variant	MODERATE	c.1435G>T	p.Val479Phe	Has domain(s) with predicted ATP binding, DNA binding, DNA-dependent ATPase activity and role in DNA metabolic process	Has domain(s) with predicted nucleoside-triphosphatase activity, nucleotide binding activity
AFUB_014670	Afu1g15120	A	C	missense_variant	MODERATE	c.1876T>G	p.Leu626Val	Has domain(s) with predicted ATP binding, DNA binding, helicase activity	Ortholog(s) have DNA translocase activity, double-stranded DNA binding activity and role in DNA duplex unwinding, DNA repair, heteroduplex formation, meiotic sister chromatid segregation, reciprocal meiotic recombination
AFUB_029000	Afu2g13360	A	C	missense_variant	MODERATE	c.717T>G	p.Asp239Glu	Has domain(s) with predicted ATP binding, DNA binding, helicase activity	Has domain(s) with predicted ATP binding, DNA binding, helicase activity, nucleic acid binding activity
AFUB_053790	Afu5g06260	G	A	missense_variant	MODERATE	c.1340G>A	p.Ser447Asn	Has domain(s) with predicted ATP binding, DNA binding, helicase activity	Ortholog(s) have role in chromatin remodeling and Ino80 complex localization
AFUB_058740	Afu5g11170	G	A	missense_variant	MODERATE	c.1168G>A	p.Val390Ile	Has domain(s) with predicted ATP binding, DNA binding, helicase activity	Has domain(s) with predicted ATP binding, DNA binding, helicase activity, nucleic acid binding activity
AFUB_058740	Afu5g11170	C	T	missense_variant	MODERATE	c.1187C>T	p.Pro396Leu	Has domain(s) with predicted ATP binding, DNA binding, helicase activity	Has domain(s) with predicted ATP binding, DNA binding, helicase activity, nucleic acid binding activity
AFUB_067910	Afu4g10830	A	G	missense_variant	MODERATE	c.457A>G	p.Ile153Val	Has domain(s) with predicted ATP binding, DNA binding, helicase activity	Has domain(s) with predicted ATP binding, DNA binding, helicase activity, nucleic acid binding activity
AFUB_067910	Afu4g10830	G	A	missense_variant	MODERATE	c.2578G>A	p.Glu860Lys	Has domain(s) with predicted ATP binding, DNA binding, helicase activity	Has domain(s) with predicted ATP binding, DNA binding, helicase activity, nucleic acid binding activity
AFUB_099180	Afu4g03840	G	T	missense_variant	MODERATE	c.2457G>T	p.Met819Ile	Has domain(s) with predicted ATP binding, DNA binding, helicase activity	Ortholog(s) have DNA-dependent ATPase activity, role in histone H2A-H2B dimer displacement, transcription-coupled nucleotide-excision repair and cytosol, nucleus localization
AFUB_051050	Afu5g02520	A	G	missense_variant	MODERATE	c.394A>G	p.Thr132Ala	Has domain(s) with predicted ATP binding, DNA helicase, DNA binding activity, role in DNA replication initiation and nucleus, MCM complex localization	Ortholog(s) have DNA replication origin binding, chromatin binding, single-stranded DNA binding, single-stranded DNA-dependent ATP-dependent DNA helicase activity
AFUB_049200	Afu5g00730	C	G	missense_variant	MODERATE	c.2751G>C	p.Trp917Cys	Has domain(s) with predicted ATP binding, metal ion binding, cation-transporting ATPase, ATPase activity, coupled to transmembrane movement of ions, phosphorylative mechanism activity, role in ATP biosynthetic process, cation transport	Has domain(s) with predicted cation-transporting ATPase activity, metal ion binding, nucleotide binding activity, role in cation transport and integral component of membrane localization
AFUB_066560	Afu4g09440	G	T	missense_variant	MODERATE	c.2731C>A	p.Arg911Ser	Has domain(s) with predicted ATP binding, metal ion binding, cation-transporting ATPase, ATPase activity, coupled to transmembrane movement of ions, phosphorylative mechanism activity, role in ATP biosynthetic process, cation transport	Putative P-type ATPase sodium transporter
AFUB_053080	Afu5g05520	T	C	missense_variant	MODERATE	c.697A>G	p.Ile233Val	Has domain(s) with predicted ATP binding, metal ion binding, cation-transporting ATPase, ATPase activity, coupled to transmembrane movement of ions, phosphorylative mechanism activity, role in cation transport and integral to membrane localization	Ortholog(s) have endoplasmic reticulum localization
AFUB_060900	Afu5g13190	G	A	missense_variant	MODERATE	c.188G>A	p.Arg63Lys	Has domain(s) with predicted ATP binding, microtubule motor, microtubule binding activity, role in microtubule-based movement and microtubule associated complex localization	Has domain(s) with predicted ATP binding, microtubule binding, microtubule motor activity, role in microtubule-based movement and microtubule associated complex localization
AFUB_060900	Afu5g13190	C	T	missense_variant	MODERATE	c.2339C>T	p.Ser780Leu	Has domain(s) with predicted ATP binding, microtubule motor, microtubule binding activity, role in microtubule-based movement and microtubule associated complex localization	Has domain(s) with predicted ATP binding, microtubule binding, microtubule motor activity, role in microtubule-based movement and microtubule associated complex localization
AFUB_060900	Afu5g13190	A	G	missense_variant	MODERATE	c.2372A>G	p.Asp791Gly	Has domain(s) with predicted ATP binding, microtubule motor, microtubule binding activity, role in microtubule-based movement and microtubule associated complex localization	Has domain(s) with predicted ATP binding, microtubule binding, microtubule motor activity, role in microtubule-based movement and microtubule associated complex localization
AFUB_060900	Afu5g13190	G	A	missense_variant	MODERATE	c.4183G>A	p.Val1395Met	Has domain(s) with predicted ATP binding, microtubule motor, microtubule binding activity, role in microtubule-based movement and microtubule associated complex localization	Has domain(s) with predicted ATP binding, microtubule binding, microtubule motor activity, role in microtubule-based movement and microtubule associated complex localization
AFUB_041120	Afu3g08000	G	C	missense_variant	MODERATE	c.1072G>C	p.Ala358Pro	Has domain(s) with predicted ATP binding, nucleoside-triphosphatase activity	Ortholog(s) have ATPase activity, protein heterodimerization activity, role in fatty acid metabolic process, protein import into peroxisome matrix, receptor recycling, replicative cell aging and cytosol, peroxisome localization
AFUB_091330	Afu7g05752	C	T	missense_variant	MODERATE	c.880G>A	p.Ala294Thr	Has domain(s) with predicted ATP binding, nucleoside-triphosphatase activity	Has domain(s) with predicted ATP binding, nucleoside-triphosphatase activity, nucleotide binding activity
AFUB_091330	Afu7g05752	C	T	missense_variant	MODERATE	c.878G>A	p.Arg293Lys	Has domain(s) with predicted ATP binding, nucleoside-triphosphatase activity	Has domain(s) with predicted ATP binding, nucleoside-triphosphatase activity, nucleotide binding activity
AFUB_091330	Afu7g05752	T	A	missense_variant	MODERATE	c.817A>T	p.Met273Leu	Has domain(s) with predicted ATP binding, nucleoside-triphosphatase activity	Has domain(s) with predicted ATP binding, nucleoside-triphosphatase activity, nucleotide binding activity
AFUB_091330	Afu7g05752	T	C	missense_variant	MODERATE	c.134A>G	p.Gln45Arg	Has domain(s) with predicted ATP binding, nucleoside-triphosphatase activity	Has domain(s) with predicted ATP binding, nucleoside-triphosphatase activity, nucleotide binding activity
AFUB_092260	Afu7g06680	G	A	missense_variant	MODERATE	c.665G>A	p.Gly222Asp	Has domain(s) with predicted ATP binding, nucleoside-triphosphatase activity	AAA-family ATPase
AFUB_092260	Afu7g06680	A	C	missense_variant	MODERATE	c.1919A>C	p.His640Pro	Has domain(s) with predicted ATP binding, nucleoside-triphosphatase activity	AAA-family ATPase
AFUB_101750	Afu4g01260	A	C	missense_variant	MODERATE	c.200A>C	p.Lys67Thr	Has domain(s) with predicted ATP binding, nucleoside-triphosphatase activity	Putative mitochondrial chaperone ATPase involved in the assembly of mitochondrial respiratory chain complex III
AFUB_013090	Afu1g13600	G	C	missense_variant	MODERATE	c.292G>C	p.Gly98Arg	Has domain(s) with predicted ATP binding, protein tyrosine kinase activity and role in protein phosphorylation	Ortholog(s) have cyclin-dependent protein kinase activating kinase activity, cyclin-dependent protein serine/threonine kinase regulator activity, protein serine/threonine kinase activity
AFUB_013090	Afu1g13600	G	C	missense_variant	MODERATE	c.293G>C	p.Gly98Ala	Has domain(s) with predicted ATP binding, protein tyrosine kinase activity and role in protein phosphorylation	Ortholog(s) have cyclin-dependent protein kinase activating kinase activity, cyclin-dependent protein serine/threonine kinase regulator activity, protein serine/threonine kinase activity
AFUB_019930	Afu2g02850	A	G	missense_variant	MODERATE	c.1223A>G	p.Gln408Arg	Has domain(s) with predicted ATP binding, protein tyrosine kinase activity and role in protein phosphorylation	Ortholog(s) have protein serine/threonine kinase activity, role in negative regulation of glycogen biosynthetic process, protein phosphorylation, regulation of (1->6)-beta-D-glucan biosynthetic process and cytosol, nucleus localization
AFUB_041010	Afu3g08100	C	T	missense_variant	MODERATE	c.58C>T	p.Pro20Ser	Has domain(s) with predicted ATP binding, protein tyrosine kinase activity and role in protein phosphorylation	Ortholog(s) have mitotic spindle pole body localization
AFUB_054020	Afu5g06470	C	T	missense_variant	MODERATE	c.1441C>T	p.Pro481Ser	Has domain(s) with predicted ATP binding, protein tyrosine kinase activity and role in protein phosphorylation	Has domain(s) with predicted ATP binding, protein kinase activity, protein tyrosine kinase activity and role in protein phosphorylation
AFUB_059390	Afu5g11840	T	C	missense_variant	MODERATE	c.235T>C	p.Ser79Pro	Has domain(s) with predicted ATP binding, protein tyrosine kinase activity and role in protein phosphorylation	Ortholog(s) have protein serine/threonine kinase activity
AFUB_063270	Afu4g06150	A	G	missense_variant	MODERATE	c.2026T>C	p.Ser676Pro	Has domain(s) with predicted ATP binding, protein tyrosine kinase activity and role in protein phosphorylation	Ortholog(s) have clathrin-coated vesicle, cytoplasm localization
AFUB_072000	Afu4g14740	C	G	missense_variant	MODERATE	c.361C>G	p.Leu121Val	Has domain(s) with predicted ATP binding, protein tyrosine kinase activity and role in protein phosphorylation	Putative serine/threonine protein kinase
AFUB_090090	Afu7g04550	G	A	missense_variant	MODERATE	c.221C>T	p.Pro74Leu	Has domain(s) with predicted ATP binding, protein tyrosine kinase activity and role in protein phosphorylation	Has domain(s) with predicted ATP binding, protein kinase activity, protein tyrosine kinase activity and role in protein phosphorylation
AFUB_058430	Afu5g10830	G	T	missense_variant	MODERATE	c.1127G>T	p.Gly376Val	Has domain(s) with predicted ATP binding, RNA binding, ATP-dependent helicase activity	Ortholog(s) have U2-type spliceosomal complex localization
AFUB_059350	Afu5g11790	C	T	missense_variant	MODERATE	c.34C>T	p.Pro12Ser	Has domain(s) with predicted ATP binding, RNA binding, ribonuclease III, ATP-dependent helicase activity and role in RNA processing	Ortholog(s) have double-stranded DNA binding, double-stranded RNA binding, euchromatin binding, ribonuclease activity, zinc ion binding activity
AFUB_059350	Afu5g11790	T	A	missense_variant	MODERATE	c.4382T>A	p.Phe1461Tyr	Has domain(s) with predicted ATP binding, RNA binding, ribonuclease III, ATP-dependent helicase activity and role in RNA processing	Ortholog(s) have double-stranded DNA binding, double-stranded RNA binding, euchromatin binding, ribonuclease activity, zinc ion binding activity
AFUB_076560	Afu6g10510	C	A	missense_variant	MODERATE	c.872C>A	p.Ala291Glu	Has domain(s) with predicted ATP binding, small protein activating enzyme activity and role in cellular protein modification process	Ortholog(s) have SUMO activating enzyme activity, role in protein sumoylation and nucleus localization
AFUB_029240	Afu2g13600	C	G	missense_variant	MODERATE	c.674C>G	p.Thr225Arg	Has domain(s) with predicted ATP binding, transferase activity, transferring phosphorus-containing groups activity and role in phosphorylation	Ortholog(s) have pyruvate dehydrogenase (acetyl-transferring) kinase activity, role in carbon utilization, peptidyl-serine phosphorylation and mitochondrion localization
AFUB_029240	Afu2g13600	C	T	missense_variant	MODERATE	c.1021C>T	p.Pro341Ser	Has domain(s) with predicted ATP binding, transferase activity, transferring phosphorus-containing groups activity and role in phosphorylation	Ortholog(s) have pyruvate dehydrogenase (acetyl-transferring) kinase activity, role in carbon utilization, peptidyl-serine phosphorylation and mitochondrion localization
AFUB_022490	Afu2g05470	T	G	missense_variant	MODERATE	c.827A>C	p.Asp276Ala	Has domain(s) with predicted binding activity	Ortholog(s) have role in attachment of mitotic spindle microtubules to kinetochore, cohesin localization to chromatin, mitotic sister chromatid cohesion and negative regulation of G0 to G1 transition, more
AFUB_024890	Afu2g09000	A	G	missense_variant	MODERATE	c.3413T>C	p.Val1138Ala	Has domain(s) with predicted binding activity	protein of unknown function
AFUB_024890	Afu2g09000	C	G	missense_variant	MODERATE	c.3067G>C	p.Val1023Leu	Has domain(s) with predicted binding activity	protein of unknown function
AFUB_024890	Afu2g09000	A	C	missense_variant	MODERATE	c.1044T>G	p.His348Gln	Has domain(s) with predicted binding activity	protein of unknown function
AFUB_024890	Afu2g09000	C	T	missense_variant	MODERATE	c.758G>A	p.Ser253Asn	Has domain(s) with predicted binding activity	protein of unknown function
AFUB_029410	Afu2g13780	T	A	missense_variant	MODERATE	c.2210A>T	p.His737Leu	Has domain(s) with predicted binding activity	Ortholog(s) have U2 snRNP localization
AFUB_043160	Afu3g05870	A	T	missense_variant	MODERATE	c.1430T>A	p.Val477Glu	Has domain(s) with predicted binding activity	Ortholog(s) have cytosol localization
AFUB_068320	Afu4g11290	A	G	missense_variant	MODERATE	c.3871A>G	p.Ile1291Val	Has domain(s) with predicted binding activity	Ortholog(s) have peptidase activator activity, proteasome binding activity
AFUB_072470	Afu6g06540	A	G	missense_variant	MODERATE	c.3184T>C	p.Phe1062Leu	Has domain(s) with predicted binding activity	Ortholog(s) have protein complex scaffold activity
AFUB_072470	Afu6g06540	C	T	missense_variant	MODERATE	c.919G>A	p.Val307Ile	Has domain(s) with predicted binding activity	Ortholog(s) have protein complex scaffold activity
AFUB_074200	Afu6g08240	T	C	missense_variant	MODERATE	c.3172A>G	p.Met1058Val	Has domain(s) with predicted binding activity	Ortholog(s) have nucleolus localization
AFUB_013210	Afu1g13720	C	T	missense_variant	MODERATE	c.1841G>A	p.Arg614Gln	Has domain(s) with predicted binding, protein transporter activity, role in vesicle fusion with Golgi apparatus, intracellular protein transport and Golgi membrane localization	Ortholog(s) have role in ER to Golgi vesicle-mediated transport, Golgi vesicle docking, SNARE complex assembly and ER to Golgi transport vesicle membrane, Golgi membrane localization
AFUB_073850	Afu6g07870	C	T	missense_variant	MODERATE	c.1840G>A	p.Val614Met	Has domain(s) with predicted calcium ion binding, GTP binding, GTPase activity, role in GTP catabolic process, small GTPase mediated signal transduction, cellular homeostasis, protein transport and mitochondrial outer membrane localization	Ortholog(s) have GTPase activity, calcium ion binding activity and role in mitochondrion inheritance, mitochondrion-ER tethering, phospholipid homeostasis, regulation of mitochondrion organization
AFUB_067180	Afu4g10070	T	A	missense_variant	MODERATE	c.45T>A	p.Phe15Leu	Has domain(s) with predicted calcium ion binding, mannosyl-oligosaccharide 1,2-alpha-mannosidase activity and membrane localization	Has domain(s) with predicted calcium ion binding, mannosyl-oligosaccharide 1,2-alpha-mannosidase activity and membrane localization
AFUB_073280	Afu6g07310	T	A	missense_variant	MODERATE	c.1067A>T	p.Lys356Met	Has domain(s) with predicted calcium ion binding, zinc ion binding activity	Has domain(s) with predicted calcium ion binding, zinc ion binding activity
AFUB_073960	Afu6g07970	G	T	missense_variant	MODERATE	c.1835C>A	p.Thr612Asn	Has domain(s) with predicted calcium-dependent cysteine-type endopeptidase activity, role in proteolysis and intracellular localization	Putative calpain-like protein
AFUB_052020	Afu5g03500	C	G	missense_variant	MODERATE	c.415C>G	p.Gln139Glu	Has domain(s) with predicted carbohydrate binding, hydrolase activity, hydrolyzing O-glycosyl compounds activity and role in carbohydrate metabolic process	Ortholog(s) have endoplasmic reticulum localization
AFUB_052020	Afu5g03500	G	A	missense_variant	MODERATE	c.1588G>A	p.Gly530Ser	Has domain(s) with predicted carbohydrate binding, hydrolase activity, hydrolyzing O-glycosyl compounds activity and role in carbohydrate metabolic process	Ortholog(s) have endoplasmic reticulum localization
AFUB_052020	Afu5g03500	G	A	missense_variant	MODERATE	c.2287G>A	p.Ala763Thr	Has domain(s) with predicted carbohydrate binding, hydrolase activity, hydrolyzing O-glycosyl compounds activity and role in carbohydrate metabolic process	Ortholog(s) have endoplasmic reticulum localization
AFUB_070320	Afu4g13400	C	T	missense_variant	MODERATE	c.191G>A	p.Arg64Lys	Has domain(s) with predicted carbohydrate binding, transferase activity, transferring hexosyl groups activity and role in lipid glycosylation	Ortholog(s) have N-acetylglucosaminyldiphosphodolichol N-acetylglucosaminyltransferase activity and role in dolichol-linked oligosaccharide biosynthetic process
AFUB_017460	Afu2g00410	A	G	missense_variant	MODERATE	c.1003T>C	p.Phe335Leu	Has domain(s) with predicted carbon-nitrogen ligase activity, with glutamine as amido-N-donor activity	Has domain(s) with predicted carbon-nitrogen ligase activity, with glutamine as amido-N-donor activity
AFUB_091590	Afu7g06010	C	T	missense_variant	MODERATE	c.64G>A	p.Ala22Thr	Has domain(s) with predicted carbon-nitrogen ligase activity, with glutamine as amido-N-donor activity	Ortholog(s) have mitochondrion localization
AFUB_033990	Afu3g15230	T	C	missense_variant	MODERATE	c.511T>C	p.Phe171Leu	Has domain(s) with predicted carbon-nitrogen ligase activity, with glutamine as amido-N-donor, hydrolase activity, acting on carbon-nitrogen (but not peptide) bonds, in linear amides activity	Has domain(s) with predicted carbon-nitrogen ligase activity, with glutamine as amido-N-donor activity
AFUB_048920	Afu5g00470	G	A	missense_variant	MODERATE	c.181G>A	p.Glu61Lys	Has domain(s) with predicted carbon-nitrogen ligase activity, with glutamine as amido-N-donor, hydrolase activity, acting on carbon-nitrogen (but not peptide) bonds, in linear amides activity	General amidase
AFUB_048920	Afu5g00470	T	A	missense_variant	MODERATE	c.196T>A	p.Ser66Thr	Has domain(s) with predicted carbon-nitrogen ligase activity, with glutamine as amido-N-donor, hydrolase activity, acting on carbon-nitrogen (but not peptide) bonds, in linear amides activity	General amidase
AFUB_048920	Afu5g00470	A	C	missense_variant	MODERATE	c.204A>C	p.Lys68Asn	Has domain(s) with predicted carbon-nitrogen ligase activity, with glutamine as amido-N-donor, hydrolase activity, acting on carbon-nitrogen (but not peptide) bonds, in linear amides activity	General amidase
AFUB_048920	Afu5g00470	T	A	missense_variant	MODERATE	c.419T>A	p.Ile140Asn	Has domain(s) with predicted carbon-nitrogen ligase activity, with glutamine as amido-N-donor, hydrolase activity, acting on carbon-nitrogen (but not peptide) bonds, in linear amides activity	General amidase
AFUB_048920	Afu5g00470	A	G	missense_variant	MODERATE	c.434A>G	p.Asn145Ser	Has domain(s) with predicted carbon-nitrogen ligase activity, with glutamine as amido-N-donor, hydrolase activity, acting on carbon-nitrogen (but not peptide) bonds, in linear amides activity	General amidase
AFUB_048920	Afu5g00470	G	A	missense_variant	MODERATE	c.455G>A	p.Arg152Gln	Has domain(s) with predicted carbon-nitrogen ligase activity, with glutamine as amido-N-donor, hydrolase activity, acting on carbon-nitrogen (but not peptide) bonds, in linear amides activity	General amidase
AFUB_048920	Afu5g00470	A	G	missense_variant	MODERATE	c.610A>G	p.Ser204Gly	Has domain(s) with predicted carbon-nitrogen ligase activity, with glutamine as amido-N-donor, hydrolase activity, acting on carbon-nitrogen (but not peptide) bonds, in linear amides activity	General amidase
AFUB_048920	Afu5g00470	A	G	missense_variant	MODERATE	c.631A>G	p.Asn211Asp	Has domain(s) with predicted carbon-nitrogen ligase activity, with glutamine as amido-N-donor, hydrolase activity, acting on carbon-nitrogen (but not peptide) bonds, in linear amides activity	General amidase
AFUB_048920	Afu5g00470	G	C	missense_variant	MODERATE	c.704G>C	p.Gly235Ala	Has domain(s) with predicted carbon-nitrogen ligase activity, with glutamine as amido-N-donor, hydrolase activity, acting on carbon-nitrogen (but not peptide) bonds, in linear amides activity	General amidase
AFUB_048920	Afu5g00470	C	A	missense_variant	MODERATE	c.977C>A	p.Ala326Glu	Has domain(s) with predicted carbon-nitrogen ligase activity, with glutamine as amido-N-donor, hydrolase activity, acting on carbon-nitrogen (but not peptide) bonds, in linear amides activity	General amidase
AFUB_048920	Afu5g00470	A	T	missense_variant	MODERATE	c.992A>T	p.Asp331Val	Has domain(s) with predicted carbon-nitrogen ligase activity, with glutamine as amido-N-donor, hydrolase activity, acting on carbon-nitrogen (but not peptide) bonds, in linear amides activity	General amidase
AFUB_048920	Afu5g00470	G	A	missense_variant	MODERATE	c.1147G>A	p.Gly383Ser	Has domain(s) with predicted carbon-nitrogen ligase activity, with glutamine as amido-N-donor, hydrolase activity, acting on carbon-nitrogen (but not peptide) bonds, in linear amides activity	General amidase
AFUB_049710	Afu5g01240	A	C	missense_variant	MODERATE	c.1516A>C	p.Ile506Leu	Has domain(s) with predicted carbon-nitrogen ligase activity, with glutamine as amido-N-donor, hydrolase activity, acting on carbon-nitrogen (but not peptide) bonds, in linear amides activity	Has domain(s) with predicted carbon-nitrogen ligase activity, with glutamine as amido-N-donor activity
AFUB_088260	Afu7g01690	G	T	missense_variant	MODERATE	c.1715C>A	p.Thr572Lys	Has domain(s) with predicted carbon-nitrogen ligase activity, with glutamine as amido-N-donor, hydrolase activity, acting on carbon-nitrogen (but not peptide) bonds, in linear amides activity	Putative acetamidase
AFUB_100900	Afu4g00370	T	C	missense_variant	MODERATE	c.470T>C	p.Leu157Ser	Has domain(s) with predicted carbon-nitrogen ligase activity, with glutamine as amido-N-donor, hydrolase activity, acting on carbon-nitrogen (but not peptide) bonds, in linear amides activity	General amidase
AFUB_100900	Afu4g00370	G	A	missense_variant	MODERATE	c.668G>A	p.Arg223His	Has domain(s) with predicted carbon-nitrogen ligase activity, with glutamine as amido-N-donor, hydrolase activity, acting on carbon-nitrogen (but not peptide) bonds, in linear amides activity	General amidase
AFUB_100900	Afu4g00370	C	A	missense_variant	MODERATE	c.901C>A	p.Leu301Ile	Has domain(s) with predicted carbon-nitrogen ligase activity, with glutamine as amido-N-donor, hydrolase activity, acting on carbon-nitrogen (but not peptide) bonds, in linear amides activity	General amidase
AFUB_100900	Afu4g00370	G	A	missense_variant	MODERATE	c.1507G>A	p.Glu503Lys	Has domain(s) with predicted carbon-nitrogen ligase activity, with glutamine as amido-N-donor, hydrolase activity, acting on carbon-nitrogen (but not peptide) bonds, in linear amides activity	General amidase
AFUB_016850	Afu1g17490	G	C	missense_variant	MODERATE	c.403G>C	p.Glu135Gln	Has domain(s) with predicted carbon-oxygen lyase, carbohydrate binding activity and role in carbohydrate metabolic process, amino sugar catabolic process	Has domain(s) with predicted carbohydrate binding, carbon-oxygen lyase activity and role in amino sugar catabolic process, carbohydrate metabolic process
AFUB_087180	Afu7g00590	G	C	missense_variant	MODERATE	c.569C>G	p.Ser190Cys	Has domain(s) with predicted carboxy-lyase, oxidoreductase activity and role in metabolic process	Has domain(s) with predicted FAD binding, carboxy-lyase activity, oxidoreductase activity and role in metabolic process
AFUB_011840	Afu1g12370	A	C	missense_variant	MODERATE	c.408T>G	p.Asp136Glu	Has domain(s) with predicted catalytic activity	Has domain(s) with predicted catalytic activity
AFUB_045370	Afu3g02880	A	C	missense_variant	MODERATE	c.1661T>G	p.Ile554Arg	Has domain(s) with predicted catalytic activity	Ortholog of A. nidulans FGSC A4 : AN2631, A. niger CBS 513.88 : An08g09140, An12g05700, A. oryzae RIB40 : AO090001000105 and Aspergillus wentii : Aspwe1_0137125, Aspwe1_0169838, Aspwe1_0734610
AFUB_045370	Afu3g02880	C	T	missense_variant	MODERATE	c.1498G>A	p.Ala500Thr	Has domain(s) with predicted catalytic activity	Ortholog of A. nidulans FGSC A4 : AN2631, A. niger CBS 513.88 : An08g09140, An12g05700, A. oryzae RIB40 : AO090001000105 and Aspergillus wentii : Aspwe1_0137125, Aspwe1_0169838, Aspwe1_0734610
AFUB_075970	Afu6g09910	C	T	missense_variant	MODERATE	c.536C>T	p.Ala179Val	Has domain(s) with predicted catalytic activity	Ortholog of A. nidulans FGSC A4 : AN10959, A. niger CBS 513.88 : An11g07960, A. oryzae RIB40 : AO090001000625, Neosartorya fischeri NRRL 181 : NFIA_055640 and Aspergillus wentii : Aspwe1_0062870
AFUB_079550	Afu1g01250	A	T	missense_variant	MODERATE	c.200A>T	p.Lys67Met	Has domain(s) with predicted catalytic activity	Putative tripeptidyl-peptidase of the sedolisin family
AFUB_079550	Afu1g01250	G	A	missense_variant	MODERATE	c.1321G>A	p.Val441Ile	Has domain(s) with predicted catalytic activity	Putative tripeptidyl-peptidase of the sedolisin family
AFUB_080470	Afu8g07270	G	A	missense_variant	MODERATE	c.1645C>T	p.Pro549Ser	Has domain(s) with predicted catalytic activity	Has domain(s) with predicted catalytic activity
AFUB_088300	Afu7g01720	A	C	missense_variant	MODERATE	c.206A>C	p.Lys69Thr	Has domain(s) with predicted catalytic activity	Has domain(s) with predicted catalytic activity
AFUB_088300	Afu7g01720	T	C	missense_variant	MODERATE	c.254T>C	p.Phe85Ser	Has domain(s) with predicted catalytic activity	Has domain(s) with predicted catalytic activity
AFUB_090260	Afu7g04720	A	G	missense_variant	MODERATE	c.935T>C	p.Val312Ala	Has domain(s) with predicted catalytic activity	Has domain(s) with predicted carbohydrate binding, catalytic activity and role in carbohydrate metabolic process
AFUB_090390	Afu7g04840	A	C	missense_variant	MODERATE	c.436A>C	p.Asn146His	Has domain(s) with predicted catalytic activity	Ortholog of Aspergillus fumigatus A1163 : AFUB_090390
AFUB_090610	Afu7g05040	A	G	missense_variant	MODERATE	c.1454A>G	p.Asn485Ser	Has domain(s) with predicted catalytic activity	Ortholog of Neosartorya fischeri NRRL 181 : NFIA_026130 and Aspergillus fumigatus A1163 : AFUB_090610
AFUB_091760	Afu7g06180	C	G	missense_variant	MODERATE	c.494G>C	p.Ser165Thr	Has domain(s) with predicted catalytic activity	Ortholog of Neosartorya fischeri NRRL 181 : NFIA_027430, Aspergillus wentii : Aspwe1_0053694, Aspergillus fumigatus A1163 : AFUB_091760 and Aspergillus zonatus : Aspzo1_0016354
AFUB_007680	Afu1g07330	T	C	missense_variant	MODERATE	c.381A>G	p.Ile127Met	Has domain(s) with predicted catalytic activity and role in metabolic process	Putative dihydroxy acid dehydratase
AFUB_010740	Afu1g11310	T	C	missense_variant	MODERATE	c.190A>G	p.Thr64Ala	Has domain(s) with predicted catalytic activity and role in metabolic process	Has domain(s) with predicted catalytic activity and role in metabolic process
AFUB_012590	Afu1g13110	C	T	missense_variant	MODERATE	c.356C>T	p.Ser119Leu	Has domain(s) with predicted catalytic activity and role in metabolic process	4-coumarate-CoA ligase
AFUB_012590	Afu1g13110	C	G	missense_variant	MODERATE	c.1094C>G	p.Thr365Ser	Has domain(s) with predicted catalytic activity and role in metabolic process	4-coumarate-CoA ligase
AFUB_020840	Afu2g03770	G	A	missense_variant	MODERATE	c.116G>A	p.Ser39Asn	Has domain(s) with predicted catalytic activity and role in metabolic process	Ortholog(s) have nicotinamidase activity, role in chromatin silencing at rDNA, chromatin silencing at telomere, negative regulation of DNA amplification, replicative cell aging and cytosol, nucleus, peroxisome localization
AFUB_030410	Afu2g14770	G	A	missense_variant	MODERATE	c.1828C>T	p.Leu610Phe	Has domain(s) with predicted catalytic activity and role in metabolic process	Has domain(s) with predicted catalytic activity and role in metabolic process
AFUB_032200	Afu2g16520	G	T	missense_variant	MODERATE	c.2830C>A	p.Pro944Thr	Has domain(s) with predicted catalytic activity and role in metabolic process	Putative phospholipase D
AFUB_032200	Afu2g16520	C	T	missense_variant	MODERATE	c.91G>A	p.Ala31Thr	Has domain(s) with predicted catalytic activity and role in metabolic process	Putative phospholipase D
AFUB_033950	Afu3g15270	T	G	missense_variant	MODERATE	c.4582A>C	p.Asn1528His	Has domain(s) with predicted catalytic activity and role in metabolic process	Putative nonribosomal peptide synthase (NRPS), encoded in a predicted secondary metabolite gene cluster
AFUB_033950	Afu3g15270	G	A	missense_variant	MODERATE	c.3962C>T	p.Ala1321Val	Has domain(s) with predicted catalytic activity and role in metabolic process	Putative nonribosomal peptide synthase (NRPS), encoded in a predicted secondary metabolite gene cluster
AFUB_039880	Afu3g09240	T	C	missense_variant	MODERATE	c.1003A>G	p.Thr335Ala	Has domain(s) with predicted catalytic activity and role in metabolic process	Has domain(s) with predicted catalytic activity and role in metabolic process
AFUB_041560	Afu3g07560	T	G	missense_variant	MODERATE	c.263A>C	p.Gln88Pro	Has domain(s) with predicted catalytic activity and role in metabolic process	Has domain(s) with predicted catalytic activity and role in metabolic process
AFUB_044900	Afu3g03350	G	A	missense_variant	MODERATE	c.5914C>T	p.Pro1972Ser	Has domain(s) with predicted catalytic activity and role in metabolic process	Non-ribosomal peptide synthetase involved in production of fumarylalanine
AFUB_044900	Afu3g03350	C	T	missense_variant	MODERATE	c.5263G>A	p.Gly1755Arg	Has domain(s) with predicted catalytic activity and role in metabolic process	Non-ribosomal peptide synthetase involved in production of fumarylalanine
AFUB_044900	Afu3g03350	T	G	missense_variant	MODERATE	c.4654A>C	p.Lys1552Gln	Has domain(s) with predicted catalytic activity and role in metabolic process	Non-ribosomal peptide synthetase involved in production of fumarylalanine
AFUB_044900	Afu3g03350	G	A	missense_variant	MODERATE	c.4258C>T	p.Leu1420Phe	Has domain(s) with predicted catalytic activity and role in metabolic process	Non-ribosomal peptide synthetase involved in production of fumarylalanine
AFUB_046950	Afu3g01450	C	T	missense_variant	MODERATE	c.670C>T	p.Leu224Phe	Has domain(s) with predicted catalytic activity and role in metabolic process	Putative 3-methyl-2-oxobutanoate dehydrogenase
AFUB_046950	Afu3g01450	A	G	missense_variant	MODERATE	c.851A>G	p.Lys284Arg	Has domain(s) with predicted catalytic activity and role in metabolic process	Putative 3-methyl-2-oxobutanoate dehydrogenase
AFUB_075660	Afu6g09610	G	A	missense_variant	MODERATE	c.3197C>T	p.Ser1066Phe	Has domain(s) with predicted catalytic activity and role in metabolic process	Putative nonribosomal peptide synthase (NRPS), encoded in a predicted secondary metabolite gene cluster
AFUB_075660	Afu6g09610	G	T	missense_variant	MODERATE	c.816C>A	p.His272Gln	Has domain(s) with predicted catalytic activity and role in metabolic process	Putative nonribosomal peptide synthase (NRPS), encoded in a predicted secondary metabolite gene cluster
AFUB_079350	Afu1g01430	G	C	missense_variant	MODERATE	c.1494G>C	p.Glu498Asp	Has domain(s) with predicted catalytic activity and role in metabolic process	Has domain(s) with predicted catalytic activity and role in metabolic process
AFUB_093020	Afu6g05260	A	G	missense_variant	MODERATE	c.1814T>C	p.Val605Ala	Has domain(s) with predicted catalytic activity and role in metabolic process	Ortholog(s) have mannose-ethanolamine phosphotransferase activity
AFUB_094670	Afu6g03630	T	C	missense_variant	MODERATE	c.92T>C	p.Leu31Ser	Has domain(s) with predicted catalytic activity and role in metabolic process	Has domain(s) with predicted catalytic activity and role in metabolic process
AFUB_047570	Afu3g00830	A	G	missense_variant	MODERATE	c.832A>G	p.Ile278Val	Has domain(s) with predicted catalytic activity and role in nucleoside metabolic process	Has domain(s) with predicted catalytic activity and role in nucleoside metabolic process
AFUB_047570	Afu3g00830	T	C	missense_variant	MODERATE	c.1118T>C	p.Val373Ala	Has domain(s) with predicted catalytic activity and role in nucleoside metabolic process	Has domain(s) with predicted catalytic activity and role in nucleoside metabolic process
AFUB_047570	Afu3g00830	T	C	missense_variant	MODERATE	c.1649T>C	p.Val550Ala	Has domain(s) with predicted catalytic activity and role in nucleoside metabolic process	Has domain(s) with predicted catalytic activity and role in nucleoside metabolic process
AFUB_047570	Afu3g00830	G	A	missense_variant	MODERATE	c.2854G>A	p.Val952Ile	Has domain(s) with predicted catalytic activity and role in nucleoside metabolic process	Has domain(s) with predicted catalytic activity and role in nucleoside metabolic process
AFUB_047570	Afu3g00830	G	C	missense_variant	MODERATE	c.3186G>C	p.Trp1062Cys	Has domain(s) with predicted catalytic activity and role in nucleoside metabolic process	Has domain(s) with predicted catalytic activity and role in nucleoside metabolic process
AFUB_062010	Afu5g14300	C	G	missense_variant	MODERATE	c.1324C>G	p.Arg442Gly	Has domain(s) with predicted catalytic activity and role in trehalose biosynthetic process	Putative trehalose-6-phosphate synthase
AFUB_048780	Afu5g00330	C	A	missense_variant	MODERATE	c.986C>A	p.Pro329His	Has domain(s) with predicted catalytic, ATP binding, metal ion binding activity	Has domain(s) with predicted ATP binding, catalytic activity
AFUB_094830	Afu6g03460	A	C	missense_variant	MODERATE	c.457T>G	p.Ser153Ala	Has domain(s) with predicted catalytic, ATP binding, metal ion binding activity	Has domain(s) with predicted ATP binding activity
AFUB_035540	Afu3g13650	T	C	missense_variant	MODERATE	c.253A>G	p.Asn85Asp	Has domain(s) with predicted catalytic, carbohydrate binding activity and role in carbohydrate catabolic process	Ortholog of A. nidulans FGSC A4 : AN10820, AN8890, AN12326, A. fumigatus Af293 : Afu8g05805 and A. niger CBS 513.88 : An02g06090, An14g02900
AFUB_027360	Afu2g11610	C	T	missense_variant	MODERATE	c.352G>A	p.Asp118Asn	Has domain(s) with predicted catalytic, cation binding activity and role in carbohydrate metabolic process	Has domain(s) with predicted catalytic activity, cation binding activity and role in carbohydrate metabolic process
AFUB_077940	Afu6g11960	G	A	missense_variant	MODERATE	c.5C>T	p.Thr2Ile	Has domain(s) with predicted catalytic, cation binding activity and role in carbohydrate metabolic process	Has domain(s) with predicted catalytic activity and role in carbohydrate metabolic process
AFUB_078380	Afu6g12380	A	C	missense_variant	MODERATE	c.451T>G	p.Ser151Ala	Has domain(s) with predicted catalytic, cation binding activity and role in carbohydrate metabolic process	Ortholog(s) have mRNA binding activity
AFUB_091940	Afu7g06380	T	A	missense_variant	MODERATE	c.505A>T	p.Ile169Leu	Has domain(s) with predicted catalytic, cation binding activity and role in carbohydrate metabolic process	Putative maltase
AFUB_046100	Afu3g02250	G	C	missense_variant	MODERATE	c.576C>G	p.Phe192Leu	Has domain(s) with predicted catalytic, coenzyme binding, nucleotide binding activity and role in cellular metabolic process	Has domain(s) with predicted NAD binding, catalytic activity, coenzyme binding, oxidoreductase activity, acting on the aldehyde or oxo group of donors, NAD or NADP as acceptor activity
AFUB_085970	Afu8g00600	C	T	missense_variant	MODERATE	c.1237G>A	p.Asp413Asn	Has domain(s) with predicted catalytic, coenzyme binding, nucleotide binding activity and role in cellular metabolic process	Has domain(s) with predicted catalytic activity, coenzyme binding activity and role in cellular metabolic process
AFUB_061980	Afu5g14270	T	C	missense_variant	MODERATE	c.751A>G	p.Thr251Ala	Has domain(s) with predicted catalytic, inorganic phosphate transmembrane transporter activity, role in phosphate ion transport, metabolic process and membrane localization	Has domain(s) with predicted catalytic activity and role in metabolic process
AFUB_062480	Afu5g14810	T	A	missense_variant	MODERATE	c.1270T>A	p.Tyr424Asn	Has domain(s) with predicted catalytic, magnesium ion binding, thiamine pyrophosphate binding activity	Putative pyruvate decarboxylase
AFUB_077670	Afu6g11680	A	T	missense_variant	MODERATE	c.1073T>A	p.Phe358Tyr	Has domain(s) with predicted catalytic, magnesium ion binding, thiamine pyrophosphate binding activity	Has domain(s) with predicted catalytic activity, magnesium ion binding, thiamine pyrophosphate binding activity
AFUB_082290	Afu8g05230	G	C	missense_variant	MODERATE	c.61G>C	p.Asp21His	Has domain(s) with predicted catalytic, magnesium ion binding, thiamine pyrophosphate binding activity	Putative 2-hydroxyphytanoyl-CoA lyase
AFUB_097337	Afu6g00193	T	C	missense_variant	MODERATE	c.137T>C	p.Leu46Ser	Has domain(s) with predicted catalytic, metal ion binding activity	Has domain(s) with predicted metal ion binding activity
AFUB_097337	Afu6g00193	G	C	missense_variant	MODERATE	c.140G>C	p.Cys47Ser	Has domain(s) with predicted catalytic, metal ion binding activity	Has domain(s) with predicted metal ion binding activity
AFUB_097337	Afu6g00193	A	G	missense_variant	MODERATE	c.185A>G	p.Tyr62Cys	Has domain(s) with predicted catalytic, metal ion binding activity	Has domain(s) with predicted metal ion binding activity
AFUB_097337	Afu6g00193	C	A	missense_variant	MODERATE	c.412C>A	p.Gln138Lys	Has domain(s) with predicted catalytic, metal ion binding activity	Has domain(s) with predicted metal ion binding activity
AFUB_091480	Afu7g05900	A	G	missense_variant	MODERATE	c.3A>G	p.Ile1Met	Has domain(s) with predicted catalytic, molybdenum ion binding, pyridoxal phosphate binding activity	Has domain(s) with predicted catalytic activity, molybdenum ion binding, pyridoxal phosphate binding activity
AFUB_091480	Afu7g05900	T	G	missense_variant	MODERATE	c.276T>G	p.Asn92Lys	Has domain(s) with predicted catalytic, molybdenum ion binding, pyridoxal phosphate binding activity	Has domain(s) with predicted catalytic activity, molybdenum ion binding, pyridoxal phosphate binding activity
AFUB_091480	Afu7g05900	G	A	missense_variant	MODERATE	c.481G>A	p.Ala161Thr	Has domain(s) with predicted catalytic, molybdenum ion binding, pyridoxal phosphate binding activity	Has domain(s) with predicted catalytic activity, molybdenum ion binding, pyridoxal phosphate binding activity
AFUB_091480	Afu7g05900	A	G	missense_variant	MODERATE	c.1045A>G	p.Thr349Ala	Has domain(s) with predicted catalytic, molybdenum ion binding, pyridoxal phosphate binding activity	Has domain(s) with predicted catalytic activity, molybdenum ion binding, pyridoxal phosphate binding activity
AFUB_017990	Afu2g00910	T	G	missense_variant	MODERATE	c.2408A>C	p.His803Pro	Has domain(s) with predicted catalytic, protein binding activity and role in nucleoside metabolic process	NB-ARC domain protein
AFUB_017990	Afu2g00910	T	C	missense_variant	MODERATE	c.2398A>G	p.Thr800Ala	Has domain(s) with predicted catalytic, protein binding activity and role in nucleoside metabolic process	NB-ARC domain protein
AFUB_047230	Afu3g01170	C	T	missense_variant	MODERATE	c.868G>A	p.Gly290Arg	Has domain(s) with predicted catalytic, pyridoxal phosphate binding activity	Has domain(s) with predicted catalytic activity, pyridoxal phosphate binding activity
AFUB_029280	Afu2g13630	G	A	missense_variant	MODERATE	c.1108G>A	p.Val370Met	Has domain(s) with predicted catalytic, pyridoxal phosphate binding activity and role in biosynthetic process	Putative amino transferase
AFUB_048850	Afu5g00400	G	A	missense_variant	MODERATE	c.716C>T	p.Ala239Val	Has domain(s) with predicted catalytic, pyridoxal phosphate binding activity and role in biosynthetic process	Has domain(s) with predicted catalytic activity, pyridoxal phosphate binding activity and role in biosynthetic process
AFUB_068220	Afu4g11190	A	C	missense_variant	MODERATE	c.40A>C	p.Ile14Leu	Has domain(s) with predicted catalytic, pyridoxal phosphate binding activity and role in biosynthetic process	Ortholog(s) have cytosol, nucleus localization
AFUB_085030	Afu8g01580	T	C	missense_variant	MODERATE	c.680A>G	p.Asp227Gly	Has domain(s) with predicted catalytic, pyridoxal phosphate binding activity and role in biosynthetic process	Has domain(s) with predicted catalytic activity, pyridoxal phosphate binding activity and role in biosynthetic process
AFUB_087270	Afu7g00690	T	G	missense_variant	MODERATE	c.220T>G	p.Tyr74Asp	Has domain(s) with predicted catalytic, pyridoxal phosphate binding activity and role in biosynthetic process	Putative aminotransferase
AFUB_087270	Afu7g00690	A	C	missense_variant	MODERATE	c.385A>C	p.Ile129Leu	Has domain(s) with predicted catalytic, pyridoxal phosphate binding activity and role in biosynthetic process	Putative aminotransferase
AFUB_087270	Afu7g00690	C	T	missense_variant	MODERATE	c.491C>T	p.Thr164Ile	Has domain(s) with predicted catalytic, pyridoxal phosphate binding activity and role in biosynthetic process	Putative aminotransferase
AFUB_097130	Afu6g00390	A	G	missense_variant	MODERATE	c.352T>C	p.Tyr118His	Has domain(s) with predicted catalytic, pyridoxal phosphate binding activity and role in biosynthetic process	Ortholog(s) have role in cellular response to drug
AFUB_097150	Afu6g00370	C	A	missense_variant	MODERATE	c.265C>A	p.Leu89Ile	Has domain(s) with predicted catalytic, pyridoxal phosphate binding activity and role in biosynthetic process	Has domain(s) with predicted catalytic activity, pyridoxal phosphate binding activity and role in biosynthetic process
AFUB_097220	Afu6g00300	A	G	missense_variant	MODERATE	c.149A>G	p.Glu50Gly	Has domain(s) with predicted catalytic, pyridoxal phosphate binding activity and role in biosynthetic process	Serine palmitoyltransferase 1
AFUB_097220	Afu6g00300	T	C	missense_variant	MODERATE	c.1274T>C	p.Ile425Thr	Has domain(s) with predicted catalytic, pyridoxal phosphate binding activity and role in biosynthetic process	Serine palmitoyltransferase 1
AFUB_101180	Afu4g00630	T	A	missense_variant	MODERATE	c.1223A>T	p.Asp408Val	Has domain(s) with predicted catalytic, pyridoxal phosphate binding activity and role in biosynthetic process	Has domain(s) with predicted catalytic activity, pyridoxal phosphate binding activity and role in biosynthetic process
AFUB_028939	Afu2g13295	G	A	missense_variant	MODERATE	c.1102G>A	p.Gly368Ser	Has domain(s) with predicted catalytic, pyridoxal phosphate binding activity and role in metabolic process	Ortholog(s) have hercynylcysteine sulfoxide lyase activity (ergothioneine-forming), hercynylselenocysteine lyase activity (selenoneine-forming) activity and role in ergothioneine biosynthetic process, selenoneine biosynthetic process
AFUB_075530		G	A	missense_variant	MODERATE	c.1001G>A	p.Gly334Asp	Has domain(s) with predicted catalytic, pyridoxal phosphate binding activity and role in metabolic process
AFUB_075530		T	C	missense_variant	MODERATE	c.1231T>C	p.Cys411Arg	Has domain(s) with predicted catalytic, pyridoxal phosphate binding activity and role in metabolic process
AFUB_049140	Afu5g00670	T	C	missense_variant	MODERATE	c.31T>C	p.Phe11Leu	Has domain(s) with predicted cation binding, beta-galactosidase activity, role in carbohydrate metabolic process and beta-galactosidase complex localization	Has domain(s) with predicted beta-galactosidase activity, catalytic activity, role in carbohydrate metabolic process and beta-galactosidase complex localization
AFUB_049140	Afu5g00670	G	T	missense_variant	MODERATE	c.1435G>T	p.Val479Phe	Has domain(s) with predicted cation binding, beta-galactosidase activity, role in carbohydrate metabolic process and beta-galactosidase complex localization	Has domain(s) with predicted beta-galactosidase activity, catalytic activity, role in carbohydrate metabolic process and beta-galactosidase complex localization
AFUB_049140	Afu5g00670	C	T	missense_variant	MODERATE	c.1463C>T	p.Pro488Leu	Has domain(s) with predicted cation binding, beta-galactosidase activity, role in carbohydrate metabolic process and beta-galactosidase complex localization	Has domain(s) with predicted beta-galactosidase activity, catalytic activity, role in carbohydrate metabolic process and beta-galactosidase complex localization
AFUB_048070	Afu3g00380	A	G	missense_variant	MODERATE	c.2111A>G	p.Asn704Ser	Has domain(s) with predicted cation binding, hydrolase activity, hydrolyzing O-glycosyl compounds activity and role in carbohydrate metabolic process	Has domain(s) with predicted catalytic activity, hydrolase activity, hydrolyzing O-glycosyl compounds activity and role in carbohydrate metabolic process
AFUB_049020	Afu5g00550	C	G	missense_variant	MODERATE	c.1289G>C	p.Gly430Ala	Has domain(s) with predicted cation binding, hydrolase activity, hydrolyzing O-glycosyl compounds activity and role in carbohydrate metabolic process	Has domain(s) with predicted catalytic activity, hydrolase activity, hydrolyzing O-glycosyl compounds activity and role in carbohydrate metabolic process
AFUB_049020	Afu5g00550	T	C	missense_variant	MODERATE	c.1240A>G	p.Ser414Gly	Has domain(s) with predicted cation binding, hydrolase activity, hydrolyzing O-glycosyl compounds activity and role in carbohydrate metabolic process	Has domain(s) with predicted catalytic activity, hydrolase activity, hydrolyzing O-glycosyl compounds activity and role in carbohydrate metabolic process
AFUB_049020	Afu5g00550	T	G	missense_variant	MODERATE	c.1010A>C	p.Lys337Thr	Has domain(s) with predicted cation binding, hydrolase activity, hydrolyzing O-glycosyl compounds activity and role in carbohydrate metabolic process	Has domain(s) with predicted catalytic activity, hydrolase activity, hydrolyzing O-glycosyl compounds activity and role in carbohydrate metabolic process
AFUB_049020	Afu5g00550	G	A	missense_variant	MODERATE	c.590C>T	p.Pro197Leu	Has domain(s) with predicted cation binding, hydrolase activity, hydrolyzing O-glycosyl compounds activity and role in carbohydrate metabolic process	Has domain(s) with predicted catalytic activity, hydrolase activity, hydrolyzing O-glycosyl compounds activity and role in carbohydrate metabolic process
AFUB_049020	Afu5g00550	G	C	missense_variant	MODERATE	c.402C>G	p.Asp134Glu	Has domain(s) with predicted cation binding, hydrolase activity, hydrolyzing O-glycosyl compounds activity and role in carbohydrate metabolic process	Has domain(s) with predicted catalytic activity, hydrolase activity, hydrolyzing O-glycosyl compounds activity and role in carbohydrate metabolic process
AFUB_049020	Afu5g00550	A	C	missense_variant	MODERATE	c.363T>G	p.Phe121Leu	Has domain(s) with predicted cation binding, hydrolase activity, hydrolyzing O-glycosyl compounds activity and role in carbohydrate metabolic process	Has domain(s) with predicted catalytic activity, hydrolase activity, hydrolyzing O-glycosyl compounds activity and role in carbohydrate metabolic process
AFUB_049020	Afu5g00550	T	C	missense_variant	MODERATE	c.68A>G	p.Gln23Arg	Has domain(s) with predicted cation binding, hydrolase activity, hydrolyzing O-glycosyl compounds activity and role in carbohydrate metabolic process	Has domain(s) with predicted catalytic activity, hydrolase activity, hydrolyzing O-glycosyl compounds activity and role in carbohydrate metabolic process
AFUB_049020	Afu5g00550	C	T	missense_variant	MODERATE	c.10G>A	p.Val4Ile	Has domain(s) with predicted cation binding, hydrolase activity, hydrolyzing O-glycosyl compounds activity and role in carbohydrate metabolic process	Has domain(s) with predicted catalytic activity, hydrolase activity, hydrolyzing O-glycosyl compounds activity and role in carbohydrate metabolic process
AFUB_061780	Afu5g14090	T	C	missense_variant	MODERATE	c.112A>G	p.Ile38Val	Has domain(s) with predicted cation binding, hydrolase activity, hydrolyzing O-glycosyl compounds activity and role in carbohydrate metabolic process	Has domain(s) with predicted catalytic activity, hydrolase activity, hydrolyzing O-glycosyl compounds activity and role in carbohydrate metabolic process
AFUB_062240	Afu5g14560	T	C	missense_variant	MODERATE	c.290T>C	p.Val97Ala	Has domain(s) with predicted cation binding, hydrolase activity, hydrolyzing O-glycosyl compounds activity and role in carbohydrate metabolic process	Has domain(s) with predicted catalytic activity, hydrolase activity, hydrolyzing O-glycosyl compounds activity and role in carbohydrate metabolic process
AFUB_079600	Afu1g01200	A	T	missense_variant	MODERATE	c.655T>A	p.Cys219Ser	Has domain(s) with predicted cation binding, hydrolase activity, hydrolyzing O-glycosyl compounds activity and role in carbohydrate metabolic process	Has domain(s) with predicted catalytic activity, hydrolase activity, hydrolyzing O-glycosyl compounds activity and role in carbohydrate metabolic process
AFUB_080820	Afu8g06970	G	A	missense_variant	MODERATE	c.1700G>A	p.Arg567Lys	Has domain(s) with predicted cation binding, hydrolase activity, hydrolyzing O-glycosyl compounds activity and role in carbohydrate metabolic process	Has domain(s) with predicted catalytic activity, hydrolase activity, hydrolyzing O-glycosyl compounds activity and role in carbohydrate metabolic process
AFUB_087650	Afu7g01070	A	C	missense_variant	MODERATE	c.386A>C	p.Lys129Thr	Has domain(s) with predicted cation binding, hydrolase activity, hydrolyzing O-glycosyl compounds activity and role in carbohydrate metabolic process	Has domain(s) with predicted catalytic activity, hydrolase activity, hydrolyzing O-glycosyl compounds activity and role in carbohydrate metabolic process
AFUB_100920	Afu4g00390	A	C	missense_variant	MODERATE	c.2203T>G	p.Ser735Ala	Has domain(s) with predicted cation binding, hydrolase activity, hydrolyzing O-glycosyl compounds activity and role in carbohydrate metabolic process	Has domain(s) with predicted catalytic activity, hydrolase activity, hydrolyzing O-glycosyl compounds activity and role in carbohydrate metabolic process
AFUB_100920	Afu4g00390	G	A	missense_variant	MODERATE	c.440C>T	p.Ala147Val	Has domain(s) with predicted cation binding, hydrolase activity, hydrolyzing O-glycosyl compounds activity and role in carbohydrate metabolic process	Has domain(s) with predicted catalytic activity, hydrolase activity, hydrolyzing O-glycosyl compounds activity and role in carbohydrate metabolic process
AFUB_097080	Afu6g00440	T	G	missense_variant	MODERATE	c.580A>C	p.Thr194Pro	Has domain(s) with predicted cation transmembrane transporter activity, role in transmembrane transport, cation transport and integral to membrane localization	Has domain(s) with predicted cation transmembrane transporter activity, role in cation transport, transmembrane transport and integral component of membrane localization
AFUB_099490	Afu4g03560	A	C	missense_variant&splice_region_variant	MODERATE	c.32A>C	p.Tyr11Ser	Has domain(s) with predicted cellulose binding, hydrolase activity, hydrolyzing O-glycosyl compounds, serine-type peptidase activity, role in carbohydrate metabolic process, proteolysis and extracellular region localization	Has domain(s) with predicted cellulose binding, hydrolase activity, hydrolyzing O-glycosyl compounds, serine-type peptidase activity, role in carbohydrate metabolic process, proteolysis and extracellular region localization
AFUB_054400	Afu5g06840	T	C	missense_variant	MODERATE	c.3674A>G	p.Lys1225Arg	Has domain(s) with predicted chitinase, cation binding, chitin binding activity and role in cell wall macromolecule catabolic process, chitin catabolic process, carbohydrate metabolic process	Putative family 18 chitinase
AFUB_054400	Afu5g06840	C	T	missense_variant	MODERATE	c.2123G>A	p.Ser708Asn	Has domain(s) with predicted chitinase, cation binding, chitin binding activity and role in cell wall macromolecule catabolic process, chitin catabolic process, carbohydrate metabolic process	Putative family 18 chitinase
AFUB_054400	Afu5g06840	T	G	missense_variant	MODERATE	c.1687A>C	p.Ser563Arg	Has domain(s) with predicted chitinase, cation binding, chitin binding activity and role in cell wall macromolecule catabolic process, chitin catabolic process, carbohydrate metabolic process	Putative family 18 chitinase
AFUB_030480	Afu2g14840	T	G	missense_variant	MODERATE	c.56A>C	p.Glu19Ala	Has domain(s) with predicted choline dehydrogenase, flavin adenine dinucleotide binding activity and role in alcohol metabolic process, oxidation-reduction process	Has domain(s) with predicted flavin adenine dinucleotide binding, oxidoreductase activity, acting on CH-OH group of donors activity and role in oxidation-reduction process
AFUB_049100	Afu5g00630	G	C	missense_variant	MODERATE	c.736G>C	p.Val246Leu	Has domain(s) with predicted choline dehydrogenase, flavin adenine dinucleotide binding activity and role in alcohol metabolic process, oxidation-reduction process	Has domain(s) with predicted flavin adenine dinucleotide binding, oxidoreductase activity, acting on CH-OH group of donors activity and role in oxidation-reduction process
AFUB_049100	Afu5g00630	A	G	missense_variant	MODERATE	c.853A>G	p.Ile285Val	Has domain(s) with predicted choline dehydrogenase, flavin adenine dinucleotide binding activity and role in alcohol metabolic process, oxidation-reduction process	Has domain(s) with predicted flavin adenine dinucleotide binding, oxidoreductase activity, acting on CH-OH group of donors activity and role in oxidation-reduction process
AFUB_022560	Afu2g05540	C	T	missense_variant	MODERATE	c.1561G>A	p.Glu521Lys	Has domain(s) with predicted chromatin binding, DNA binding activity	Ortholog(s) have DNA binding activity, role in mRNA cis splicing, via spliceosome and Prp19 complex, cytosol, spliceosomal complex localization
AFUB_050260	Afu5g01730	G	T	missense_variant	MODERATE	c.1431C>A	p.Asp477Glu	Has domain(s) with predicted chromatin binding, DNA binding activity	Has domain(s) with predicted DNA binding, chromatin binding activity
AFUB_064650	Afu4g07560	G	A	missense_variant	MODERATE	c.2456C>T	p.Ser819Leu	Has domain(s) with predicted chromatin binding, DNA binding activity	Has domain(s) with predicted DNA binding, chromatin binding activity
AFUB_064650	Afu4g07560	T	A	missense_variant	MODERATE	c.1901A>T	p.Tyr634Phe	Has domain(s) with predicted chromatin binding, DNA binding activity	Has domain(s) with predicted DNA binding, chromatin binding activity
AFUB_064650	Afu4g07560	C	G	missense_variant	MODERATE	c.1258G>C	p.Ala420Pro	Has domain(s) with predicted chromatin binding, DNA binding activity	Has domain(s) with predicted DNA binding, chromatin binding activity
AFUB_064650	Afu4g07560	C	G	missense_variant	MODERATE	c.841G>C	p.Gly281Arg	Has domain(s) with predicted chromatin binding, DNA binding activity	Has domain(s) with predicted DNA binding, chromatin binding activity
AFUB_064650	Afu4g07560	G	C	missense_variant	MODERATE	c.501C>G	p.Asn167Lys	Has domain(s) with predicted chromatin binding, DNA binding activity	Has domain(s) with predicted DNA binding, chromatin binding activity
AFUB_064500	Afu4g07410	G	T	missense_variant	MODERATE	c.841G>T	p.Ala281Ser	Has domain(s) with predicted cis-stilbene-oxide hydrolase activity	Has domain(s) with predicted catalytic activity
AFUB_021180	Afu2g04110	G	T	missense_variant	MODERATE	c.799C>A	p.Leu267Ile	Has domain(s) with predicted clathrin binding, 1-phosphatidylinositol binding activity, role in clathrin coat assembly and clathrin coat localization	Has domain(s) with predicted 1-phosphatidylinositol binding, clathrin binding, phospholipid binding activity, role in clathrin coat assembly and clathrin coat, clathrin-coated vesicle localization
AFUB_069000	Afu4g12010	A	G	missense_variant	MODERATE	c.577A>G	p.Thr193Ala	Has domain(s) with predicted cofactor binding, dihydrolipoyllysine-residue (2-methylpropanoyl)transferase activity and role in fatty-acyl-CoA biosynthetic process	Putative 2-oxo acid dehydrogenases acyltransferase with a predicted role in the citric acid cycle
AFUB_041410	Afu3g07690	T	C	missense_variant	MODERATE	c.55A>G	p.Thr19Ala	Has domain(s) with predicted copper chaperone activity, role in copper ion transport and mitochondrial intermembrane space localization	Ortholog(s) have copper chaperone activity, role in intracellular copper ion transport, mitochondrial respiratory chain complex IV assembly and cytosol, mitochondrial intermembrane space, nucleus localization
AFUB_085290	Afu8g01320	G	A	missense_variant	MODERATE	c.230G>A	p.Gly77Glu	Has domain(s) with predicted copper ion transmembrane transporter activity, role in copper ion transmembrane transport and integral to membrane localization	Has domain(s) with predicted copper ion transmembrane transporter activity, role in copper ion transmembrane transport and integral component of membrane localization
AFUB_085290	Afu8g01320	T	C	missense_variant	MODERATE	c.256T>C	p.Cys86Arg	Has domain(s) with predicted copper ion transmembrane transporter activity, role in copper ion transmembrane transport and integral to membrane localization	Has domain(s) with predicted copper ion transmembrane transporter activity, role in copper ion transmembrane transport and integral component of membrane localization
AFUB_085290	Afu8g01320	C	T	missense_variant	MODERATE	c.401C>T	p.Ala134Val	Has domain(s) with predicted copper ion transmembrane transporter activity, role in copper ion transmembrane transport and integral to membrane localization	Has domain(s) with predicted copper ion transmembrane transporter activity, role in copper ion transmembrane transport and integral component of membrane localization
AFUB_061720	Afu5g14040	A	G	missense_variant	MODERATE	c.1006T>C	p.Ser336Pro	Has domain(s) with predicted cysteine-type peptidase activity and role in proteolysis	Ortholog(s) have SUMO-specific protease activity and role in protein desumoylation
AFUB_061720	Afu5g14040	C	T	missense_variant	MODERATE	c.518G>A	p.Arg173Gln	Has domain(s) with predicted cysteine-type peptidase activity and role in proteolysis	Ortholog(s) have SUMO-specific protease activity and role in protein desumoylation
AFUB_061720	Afu5g14040	C	T	missense_variant	MODERATE	c.190G>A	p.Val64Met	Has domain(s) with predicted cysteine-type peptidase activity and role in proteolysis	Ortholog(s) have SUMO-specific protease activity and role in protein desumoylation
AFUB_058180	Afu5g10560	C	T	missense_variant	MODERATE	c.58G>A	p.Ala20Thr	Has domain(s) with predicted cytochrome-c oxidase activity	Cytochrome c oxidase subunit V
AFUB_082970	Afu8g04520	C	A	missense_variant	MODERATE	c.502C>A	p.Arg168Ser	Has domain(s) with predicted cytoskeletal protein binding, protein binding, bridging, ubiquitin binding, identical protein binding activity	Ortholog(s) have protein binding, bridging, ubiquitin binding activity and role in actin cortical patch assembly, actin filament polymerization, endocytosis, hyphal growth
AFUB_082970	Afu8g04520	T	A	missense_variant	MODERATE	c.511T>A	p.Phe171Ile	Has domain(s) with predicted cytoskeletal protein binding, protein binding, bridging, ubiquitin binding, identical protein binding activity	Ortholog(s) have protein binding, bridging, ubiquitin binding activity and role in actin cortical patch assembly, actin filament polymerization, endocytosis, hyphal growth
AFUB_021070	Afu2g04000	T	C	missense_variant	MODERATE	c.1190A>G	p.Tyr397Cys	Has domain(s) with predicted damaged DNA binding activity, role in nucleotide-excision repair and nucleus localization	Ortholog(s) have glycoprotein binding, metal ion binding, misfolded protein binding, peptide-N4-(N-acetyl-beta-glucosaminyl)asparagine amidase activity, structural constituent of cell wall activity
AFUB_021890	Afu2g04860	A	G	missense_variant	MODERATE	c.1105T>C	p.Ser369Pro	Has domain(s) with predicted damaged DNA binding activity, role in nucleotide-excision repair and nucleus localization	Ortholog(s) have role in mismatch repair, nucleotide-excision repair and mitotic spindle, nucleus localization
AFUB_056540	Afu5g09000	C	T	missense_variant	MODERATE	c.670C>T	p.Arg224Cys	Has domain(s) with predicted damaged DNA binding, DNA-directed DNA polymerase activity and role in DNA repair	Ortholog(s) have peptidyl-lysine N-acetyltransferase activity, acting on acetyl phosphate as donor activity
AFUB_087850	Afu7g01270	C	T	missense_variant	MODERATE	c.1528G>A	p.Gly510Ser	Has domain(s) with predicted damaged DNA binding, DNA-directed DNA polymerase activity and role in DNA repair	Ortholog(s) have role in mitotic DNA damage checkpoint, translesion synthesis and cytosol, nuclear chromatin localization
AFUB_034120	Afu3g15090	C	A	missense_variant	MODERATE	c.237G>T	p.Met79Ile	Has domain(s) with predicted deaminase activity and role in purine ribonucleoside monophosphate biosynthetic process	Adenosine deaminase family protein
AFUB_092050	Afu7g06490	T	G	missense_variant	MODERATE	c.92T>G	p.Met31Arg	Has domain(s) with predicted deoxyribose-phosphate aldolase activity, role in deoxyribonucleotide catabolic process and cytoplasm localization	Has domain(s) with predicted catalytic activity, deoxyribose-phosphate aldolase activity, lyase activity, role in deoxyribonucleotide catabolic process and cytoplasm localization
AFUB_010400	Afu1g10980	G	A	missense_variant	MODERATE	c.16G>A	p.Gly6Ser	Has domain(s) with predicted diacylglycerol kinase activity and role in protein kinase C-activating G-protein coupled receptor signaling pathway	Ortholog(s) have D-erythro-sphingosine kinase activity, role in calcium-mediated signaling, response to heat, sphingolipid metabolic process and Golgi apparatus, membrane localization
AFUB_035970	Afu3g13230	G	A	missense_variant	MODERATE	c.2135G>A	p.Gly712Glu	Has domain(s) with predicted DNA binding activity	Has domain(s) with predicted DNA binding activity
AFUB_073520	Afu6g07560	G	A	missense_variant	MODERATE	c.752C>T	p.Ala251Val	Has domain(s) with predicted DNA binding activity	Has domain(s) with predicted DNA binding activity
AFUB_052940	Afu5g04380	C	T	missense_variant	MODERATE	c.769G>A	p.Gly257Arg	Has domain(s) with predicted DNA binding activity and role in double-strand break repair, DNA recombination	Has domain(s) with predicted DNA binding activity and role in DNA recombination, double-strand break repair
AFUB_068600	Afu4g11570	C	T	missense_variant	MODERATE	c.1376G>A	p.Ser459Asn	Has domain(s) with predicted DNA binding activity, role in regulation of transcription, DNA-dependent and nucleus localization	Ortholog(s) have mitotic spindle pole body, nucleus localization
AFUB_068600	Afu4g11570	T	C	missense_variant	MODERATE	c.538A>G	p.Ile180Val	Has domain(s) with predicted DNA binding activity, role in regulation of transcription, DNA-dependent and nucleus localization	Ortholog(s) have mitotic spindle pole body, nucleus localization
AFUB_073740	Afu6g07780	T	C	missense_variant	MODERATE	c.233A>G	p.Asp78Gly	Has domain(s) with predicted DNA binding, copper ion binding, sequence-specific DNA binding transcription factor activity, role in regulation of transcription, DNA-dependent and nucleus localization	Has domain(s) with predicted DNA binding, copper ion binding, transcription factor activity, sequence-specific DNA binding activity, role in regulation of transcription, DNA-templated and nucleus localization
AFUB_065080	Afu4g07970	A	G	missense_variant	MODERATE	c.89A>G	p.Asn30Ser	Has domain(s) with predicted DNA binding, DNA-directed DNA polymerase activity and role in DNA replication	Ortholog(s) have DNA-directed DNA polymerase activity and role in DNA replication, removal of RNA primer, DNA synthesis involved in UV-damage excision repair, RNA-dependent DNA replication, premeiotic DNA replication
AFUB_024400	Afu2g08450	G	T	missense_variant	MODERATE	c.676C>A	p.Gln226Lys	Has domain(s) with predicted DNA binding, DNA-directed RNA polymerase activity and role in transcription initiation from RNA polymerase II promoter	Ortholog(s) have transcription factor TFIIE complex localization
AFUB_053810	Afu5g06280	C	T	missense_variant	MODERATE	c.73G>A	p.Ala25Thr	Has domain(s) with predicted DNA binding, DNA-directed RNA polymerase activity, role in transcription, DNA-templated and nucleus localization	Has domain(s) with predicted DNA binding, DNA-directed RNA polymerase activity, role in transcription, DNA-templated and nucleus localization
AFUB_029350	Afu2g13720	A	G	missense_variant	MODERATE	c.730A>G	p.Ile244Val	Has domain(s) with predicted DNA binding, DNA-directed RNA polymerase, protein dimerization activity and role in transcription, DNA-templated	Ortholog(s) have RNA polymerase I activity, RNA polymerase III activity and role in tRNA transcription from RNA polymerase III promoter, transcription from RNA polymerase I promoter
AFUB_036420	Afu3g12750	C	G	missense_variant	MODERATE	c.263C>G	p.Ala88Gly	Has domain(s) with predicted DNA binding, nuclease activity and role in DNA metabolic process	Ortholog(s) have crossover junction endodeoxyribonuclease activity
AFUB_036420	Afu3g12750	T	C	missense_variant	MODERATE	c.709T>C	p.Trp237Arg	Has domain(s) with predicted DNA binding, nuclease activity and role in DNA metabolic process	Ortholog(s) have crossover junction endodeoxyribonuclease activity
AFUB_010140	Afu1g10720	T	A	missense_variant	MODERATE	c.1476A>T	p.Gln492His	Has domain(s) with predicted DNA binding, nucleoside-triphosphatase, ATP binding activity, role in DNA replication and origin recognition complex, nucleus localization	Ortholog(s) have DNA replication origin binding activity, role in mitotic DNA replication, mitotic DNA replication checkpoint and nuclear chromatin, nuclear origin of replication recognition complex localization
AFUB_042730	Afu3g06330	T	A	missense_variant	MODERATE	c.425A>T	p.Lys142Met	Has domain(s) with predicted DNA binding, protein heterodimerization activity	Ortholog(s) have role in protein localization to kinetochore involved in kinetochore assembly and condensed nuclear chromosome, centromeric region, kinetochore, mitotic spindle pole body localization
AFUB_058960	Afu5g11390	G	A	missense_variant	MODERATE	c.890G>A	p.Gly297Glu	Has domain(s) with predicted DNA binding, sequence-specific DNA binding transcription factor activity and role in regulation of transcription, DNA-dependent	Has domain(s) with predicted DNA binding, transcription factor activity, sequence-specific DNA binding activity and role in regulation of transcription, DNA-templated
AFUB_061080	Afu5g13370	A	T	missense_variant	MODERATE	c.2334T>A	p.Asp778Glu	Has domain(s) with predicted DNA helicase, nucleotide binding activity and role in DNA repair, telomere maintenance	Ortholog(s) have ATP-dependent 5'-3' DNA helicase activity, single-stranded DNA-dependent ATP-dependent DNA helicase activity
AFUB_024900	Afu2g09010	T	C	missense_variant	MODERATE	c.371T>C	p.Phe124Ser	Has domain(s) with predicted DNA ligase (ATP), ATP binding, DNA binding activity and role in DNA repair, DNA replication, DNA recombination	Ortholog(s) have DNA ligase (ATP) activity, role in DNA ligation, DNA repair, Okazaki fragment processing involved in mitotic DNA replication and mitochondrion, nucleus localization
AFUB_030610	Afu2g14960	C	G	missense_variant	MODERATE	c.445C>G	p.Pro149Ala	Has domain(s) with predicted electron carrier, protein disulfide oxidoreductase activity and role in cell redox homeostasis	Ortholog(s) have RNA polymerase II activating transcription factor binding, glutathione disulfide oxidoreductase activity
AFUB_073470	Afu6g07500	T	C	missense_variant	MODERATE	c.1126T>C	p.Ser376Pro	Has domain(s) with predicted endonuclease, single-stranded DNA binding activity, role in nucleotide-excision repair and nucleus localization	Ortholog(s) have role in nucleotide-excision repair involved in interstrand cross-link repair and nucleus localization
AFUB_073470	Afu6g07500	A	T	missense_variant	MODERATE	c.2971A>T	p.Met991Leu	Has domain(s) with predicted endonuclease, single-stranded DNA binding activity, role in nucleotide-excision repair and nucleus localization	Ortholog(s) have role in nucleotide-excision repair involved in interstrand cross-link repair and nucleus localization
AFUB_079800		C	A	missense_variant	MODERATE	c.170C>A	p.Pro57Gln	Has domain(s) with predicted endoribonuclease, RNA binding activity
AFUB_081200	Afu8g06570	A	G	missense_variant	MODERATE	c.1034T>C	p.Val345Ala	Has domain(s) with predicted extracellular region localization	Putative acetylxylan esterase, a predicted secreted hydrolase with a fungal cellulose binding domain
AFUB_056460	Afu5g08930	G	A	missense_variant	MODERATE	c.338C>T	p.Ala113Val	Has domain(s) with predicted flavin adenine dinucleotide binding, acyl-CoA dehydrogenase activity and role in oxidation-reduction process	Putative isovaleryl-CoA dehydrogenase
AFUB_085580	Afu8g01010	T	A	missense_variant	MODERATE	c.59A>T	p.Lys20Ile	Has domain(s) with predicted flavin adenine dinucleotide binding, acyl-CoA dehydrogenase activity and role in oxidation-reduction process	Has domain(s) with predicted acyl-CoA dehydrogenase activity, flavin adenine dinucleotide binding, oxidoreductase activity, oxidoreductase activity, acting on the CH-CH group of donors activity and role in oxidation-reduction process
AFUB_051900	Afu5g03380	G	A	missense_variant	MODERATE	c.847G>A	p.Glu283Lys	Has domain(s) with predicted flavin adenine dinucleotide binding, N,N-dimethylaniline monooxygenase, NADP binding activity, role in oxidation-reduction process and intrinsic to endoplasmic reticulum membrane localization	Ortholog(s) have mitochondrion localization
AFUB_016570	Afu1g17180	T	G	missense_variant	MODERATE	c.97A>C	p.Ile33Leu	Has domain(s) with predicted flavin adenine dinucleotide binding, oxidoreductase activity and role in oxidation-reduction process	Putative pyridine nucleotide-disulphide oxidoreductase
AFUB_018260	Afu2g01180	C	A	missense_variant	MODERATE	c.577C>A	p.Leu193Ile	Has domain(s) with predicted flavin adenine dinucleotide binding, oxidoreductase activity, acting on CH-OH group of donors, carbohydrate binding activity and role in carbohydrate catabolic process, oxidation-reduction process	Has domain(s) with predicted flavin adenine dinucleotide binding, oxidoreductase activity, acting on CH-OH group of donors activity and role in oxidation-reduction process
AFUB_018260	Afu2g01180	C	T	missense_variant	MODERATE	c.869C>T	p.Ala290Val	Has domain(s) with predicted flavin adenine dinucleotide binding, oxidoreductase activity, acting on CH-OH group of donors, carbohydrate binding activity and role in carbohydrate catabolic process, oxidation-reduction process	Has domain(s) with predicted flavin adenine dinucleotide binding, oxidoreductase activity, acting on CH-OH group of donors activity and role in oxidation-reduction process
AFUB_015880	Afu1g16550	A	C	missense_variant	MODERATE	c.1006A>C	p.Ile336Leu	Has domain(s) with predicted flavin adenine dinucleotide binding, tRNA dihydrouridine synthase activity and role in oxidation-reduction process, tRNA processing	Dihydrouridine synthase family protein
AFUB_040700	Afu3g08390	T	C	missense_variant	MODERATE	c.697A>G	p.Thr233Ala	Has domain(s) with predicted flavin adenine dinucleotide binding, tRNA dihydrouridine synthase activity and role in oxidation-reduction process, tRNA processing	Ortholog(s) have nucleus localization
AFUB_016870	Afu1g17520	C	T	missense_variant	MODERATE	c.1627G>A	p.Glu543Lys	Has domain(s) with predicted flavin adenine dinucleotide binding, UDP-N-acetylmuramate dehydrogenase activity and role in oxidation-reduction process	Has domain(s) with predicted UDP-N-acetylmuramate dehydrogenase activity, catalytic activity, flavin adenine dinucleotide binding activity and role in oxidation-reduction process
AFUB_016870	Afu1g17520	C	G	missense_variant	MODERATE	c.494G>C	p.Gly165Ala	Has domain(s) with predicted flavin adenine dinucleotide binding, UDP-N-acetylmuramate dehydrogenase activity and role in oxidation-reduction process	Has domain(s) with predicted UDP-N-acetylmuramate dehydrogenase activity, catalytic activity, flavin adenine dinucleotide binding activity and role in oxidation-reduction process
AFUB_039670	Afu3g09500	C	T	missense_variant	MODERATE	c.1030G>A	p.Asp344Asn	Has domain(s) with predicted flavin adenine dinucleotide binding, UDP-N-acetylmuramate dehydrogenase activity and role in oxidation-reduction process	Has domain(s) with predicted UDP-N-acetylmuramate dehydrogenase activity, flavin adenine dinucleotide binding activity and role in oxidation-reduction process
AFUB_039670	Afu3g09500	G	C	missense_variant	MODERATE	c.1003C>G	p.Pro335Ala	Has domain(s) with predicted flavin adenine dinucleotide binding, UDP-N-acetylmuramate dehydrogenase activity and role in oxidation-reduction process	Has domain(s) with predicted UDP-N-acetylmuramate dehydrogenase activity, flavin adenine dinucleotide binding activity and role in oxidation-reduction process
AFUB_039670	Afu3g09500	G	T	missense_variant	MODERATE	c.943C>A	p.Pro315Thr	Has domain(s) with predicted flavin adenine dinucleotide binding, UDP-N-acetylmuramate dehydrogenase activity and role in oxidation-reduction process	Has domain(s) with predicted UDP-N-acetylmuramate dehydrogenase activity, flavin adenine dinucleotide binding activity and role in oxidation-reduction process
AFUB_039670	Afu3g09500	G	C	missense_variant	MODERATE	c.913C>G	p.Pro305Ala	Has domain(s) with predicted flavin adenine dinucleotide binding, UDP-N-acetylmuramate dehydrogenase activity and role in oxidation-reduction process	Has domain(s) with predicted UDP-N-acetylmuramate dehydrogenase activity, flavin adenine dinucleotide binding activity and role in oxidation-reduction process
AFUB_039670	Afu3g09500	A	G	missense_variant	MODERATE	c.811T>C	p.Tyr271His	Has domain(s) with predicted flavin adenine dinucleotide binding, UDP-N-acetylmuramate dehydrogenase activity and role in oxidation-reduction process	Has domain(s) with predicted UDP-N-acetylmuramate dehydrogenase activity, flavin adenine dinucleotide binding activity and role in oxidation-reduction process
AFUB_044950	Afu3g03300	G	A	missense_variant	MODERATE	c.1571G>A	p.Arg524Lys	Has domain(s) with predicted flavin adenine dinucleotide binding, UDP-N-acetylmuramate dehydrogenase activity and role in oxidation-reduction process	Ortholog(s) have extracellular region localization
AFUB_045510		G	C	missense_variant	MODERATE	c.424G>C	p.Gly142Arg	Has domain(s) with predicted flavin adenine dinucleotide binding, UDP-N-acetylmuramate dehydrogenase activity and role in oxidation-reduction process
AFUB_085420	Afu8g01190	A	T	missense_variant	MODERATE	c.157A>T	p.Met53Leu	Has domain(s) with predicted flavin adenine dinucleotide binding, UDP-N-acetylmuramate dehydrogenase activity and role in oxidation-reduction process	Has domain(s) with predicted UDP-N-acetylmuramate dehydrogenase activity, flavin adenine dinucleotide binding, oxidoreductase activity and role in oxidation-reduction process
AFUB_085420	Afu8g01190	A	T	missense_variant	MODERATE	c.437A>T	p.Asp146Val	Has domain(s) with predicted flavin adenine dinucleotide binding, UDP-N-acetylmuramate dehydrogenase activity and role in oxidation-reduction process	Has domain(s) with predicted UDP-N-acetylmuramate dehydrogenase activity, flavin adenine dinucleotide binding, oxidoreductase activity and role in oxidation-reduction process
AFUB_085420	Afu8g01190	T	C	missense_variant	MODERATE	c.662T>C	p.Leu221Ser	Has domain(s) with predicted flavin adenine dinucleotide binding, UDP-N-acetylmuramate dehydrogenase activity and role in oxidation-reduction process	Has domain(s) with predicted UDP-N-acetylmuramate dehydrogenase activity, flavin adenine dinucleotide binding, oxidoreductase activity and role in oxidation-reduction process
AFUB_085420	Afu8g01190	A	C	missense_variant	MODERATE	c.782A>C	p.Asn261Thr	Has domain(s) with predicted flavin adenine dinucleotide binding, UDP-N-acetylmuramate dehydrogenase activity and role in oxidation-reduction process	Has domain(s) with predicted UDP-N-acetylmuramate dehydrogenase activity, flavin adenine dinucleotide binding, oxidoreductase activity and role in oxidation-reduction process
AFUB_087520	Afu7g00940	G	A	missense_variant	MODERATE	c.980G>A	p.Ser327Asn	Has domain(s) with predicted flavin adenine dinucleotide binding, UDP-N-acetylmuramate dehydrogenase activity and role in oxidation-reduction process	Has domain(s) with predicted UDP-N-acetylmuramate dehydrogenase activity, flavin adenine dinucleotide binding, oxidoreductase activity and role in oxidation-reduction process
AFUB_014510	Afu1g14950	C	T	missense_variant	MODERATE	c.1765G>A	p.Val589Met	Has domain(s) with predicted flavin adenine dinucleotide binding, UDP-N-acetylmuramate dehydrogenase, D-arabinono-1,4-lactone oxidase activity, role in oxidation-reduction process, biosynthetic process and membrane localization	Ortholog(s) have D-arabinono-1,4-lactone oxidase activity
AFUB_039920	Afu3g09220	T	A	missense_variant	MODERATE	c.414T>A	p.His138Gln	Has domain(s) with predicted FMN binding, iron ion binding, electron carrier, heme binding, oxidoreductase activity, acting on paired donors, with incorporation or reduction of molecular oxygen activity and role in oxidation-reduction process	Putative P450 family fatty acid hydroxylase with a possible role in the hydroxylation of a very long-chain fatty acid
AFUB_039920	Afu3g09220	G	C	missense_variant	MODERATE	c.2947G>C	p.Ala983Pro	Has domain(s) with predicted FMN binding, iron ion binding, electron carrier, heme binding, oxidoreductase activity, acting on paired donors, with incorporation or reduction of molecular oxygen activity and role in oxidation-reduction process	Putative P450 family fatty acid hydroxylase with a possible role in the hydroxylation of a very long-chain fatty acid
AFUB_049990	Afu5g01450	T	C	missense_variant	MODERATE	c.959A>G	p.Lys320Arg	Has domain(s) with predicted FMN binding, oxidoreductase activity and role in oxidation-reduction process	Putative NADH-dependent flavin oxidoreductase
AFUB_049990	Afu5g01450	C	T	missense_variant	MODERATE	c.323G>A	p.Arg108His	Has domain(s) with predicted FMN binding, oxidoreductase activity and role in oxidation-reduction process	Putative NADH-dependent flavin oxidoreductase
AFUB_096330	Afu6g02010	A	T	missense_variant	MODERATE	c.426A>T	p.Gln142His	Has domain(s) with predicted FMN binding, oxidoreductase activity and role in oxidation-reduction process	Secreted protein of unknown function
AFUB_014900	Afu1g15360	C	A	missense_variant	MODERATE	c.749C>A	p.Thr250Lys	Has domain(s) with predicted FMN binding, riboflavin reductase (NADPH) activity and role in oxidation-reduction process	Has domain(s) with predicted FMN binding, oxidoreductase activity, riboflavin reductase (NADPH) activity and role in oxidation-reduction process
AFUB_047820	Afu3g00610	T	G	missense_variant	MODERATE	c.1226A>C	p.Asn409Thr	Has domain(s) with predicted glucan 1,4-alpha-glucosidase, starch binding activity and role in polysaccharide catabolic process	Has domain(s) with predicted catalytic activity, glucan 1,4-alpha-glucosidase activity, hydrolase activity, hydrolyzing O-glycosyl compounds, starch binding activity and role in polysaccharide metabolic process
AFUB_047820	Afu3g00610	T	G	missense_variant	MODERATE	c.926A>C	p.Gln309Pro	Has domain(s) with predicted glucan 1,4-alpha-glucosidase, starch binding activity and role in polysaccharide catabolic process	Has domain(s) with predicted catalytic activity, glucan 1,4-alpha-glucosidase activity, hydrolase activity, hydrolyzing O-glycosyl compounds, starch binding activity and role in polysaccharide metabolic process
AFUB_075520		T	A	missense_variant	MODERATE	c.1217T>A	p.Val406Glu	Has domain(s) with predicted glutamate-ammonia ligase activity and role in nitrogen compound metabolic process
AFUB_019010	Afu2g01920	C	T	missense_variant	MODERATE	c.71C>T	p.Pro24Leu	Has domain(s) with predicted glutamine-tRNA ligase, ATP binding activity, role in glutaminyl-tRNA aminoacylation and cytoplasm localization	Ortholog(s) have cytosol localization
AFUB_019010	Afu2g01920	A	T	missense_variant	MODERATE	c.1109A>T	p.Tyr370Phe	Has domain(s) with predicted glutamine-tRNA ligase, ATP binding activity, role in glutaminyl-tRNA aminoacylation and cytoplasm localization	Ortholog(s) have cytosol localization
AFUB_036900	Afu3g12270	C	A	missense_variant	MODERATE	c.7G>T	p.Val3Leu	Has domain(s) with predicted glutathione peroxidase activity and role in oxidation-reduction process, response to oxidative stress	Putative glutathione peroxidase
AFUB_008170	Afu1g08810	A	T	missense_variant	MODERATE	c.821A>T	p.Asn274Ile	Has domain(s) with predicted glycerol-3-phosphate dehydrogenase activity, role in oxidation-reduction process, glycerol-3-phosphate metabolic process and glycerol-3-phosphate dehydrogenase complex localization	Mitochondrial glycerol-3-phosphate dehydrogenase
AFUB_009980	Afu1g10560	G	T	missense_variant	MODERATE	c.206C>A	p.Thr69Lys	Has domain(s) with predicted GTP binding activity	Ortholog(s) have role in positive regulation of growth rate, rRNA processing, response to drug, ribosomal subunit export from nucleus and nucleolus localization
AFUB_054060	Afu5g06510	T	C	missense_variant	MODERATE	c.1646A>G	p.His549Arg	Has domain(s) with predicted GTP binding activity	Ortholog(s) have mRNA binding activity and role in ascospore formation, conjugation with cellular fusion, ribosomal large subunit assembly, ribosomal subunit export from nucleus
AFUB_078640	Afu6g12640	T	C	missense_variant	MODERATE	c.109A>G	p.Lys37Glu	Has domain(s) with predicted GTP binding activity	Has domain(s) with predicted GTP binding activity
AFUB_066040	Afu4g08930	G	C	missense_variant	MODERATE	c.559C>G	p.His187Asp	Has domain(s) with predicted GTP binding activity and nucleolus localization	Putative nucleolar GTPase
AFUB_049650	Afu5g01180	G	A	missense_variant	MODERATE	c.1019C>T	p.Pro340Leu	Has domain(s) with predicted GTP binding activity and role in small GTPase mediated signal transduction	Has domain(s) with predicted GTP binding, GTPase activity and role in intracellular protein transport, nucleocytoplasmic transport, protein transport, signal transduction, small GTPase mediated signal transduction
AFUB_049650	Afu5g01180	A	G	missense_variant	MODERATE	c.970T>C	p.Cys324Arg	Has domain(s) with predicted GTP binding activity and role in small GTPase mediated signal transduction	Has domain(s) with predicted GTP binding, GTPase activity and role in intracellular protein transport, nucleocytoplasmic transport, protein transport, signal transduction, small GTPase mediated signal transduction
AFUB_022160	Afu2g05120	T	C	missense_variant	MODERATE	c.982A>G	p.Thr328Ala	Has domain(s) with predicted GTP binding, GTPase activity	Has domain(s) with predicted GTP binding, GTPase activity
AFUB_061220	Afu5g13520	A	G	missense_variant	MODERATE	c.332A>G	p.Asn111Ser	Has domain(s) with predicted GTP binding, GTPase activity	Ortholog(s) have GTPase activity, role in mature ribosome assembly and cytosol localization
AFUB_073590	Afu6g07630	C	G	missense_variant	MODERATE	c.2084C>G	p.Thr695Ser	Has domain(s) with predicted GTP binding, GTPase activity	Has domain(s) with predicted GTP binding, GTPase activity
AFUB_077890	Afu6g11890	T	C	missense_variant	MODERATE	c.2603A>G	p.Asn868Ser	Has domain(s) with predicted GTP binding, GTPase activity	Putative dynamin GTPase
AFUB_077890	Afu6g11890	T	A	missense_variant	MODERATE	c.2424A>T	p.Lys808Asn	Has domain(s) with predicted GTP binding, GTPase activity	Putative dynamin GTPase
AFUB_011620	Afu1g12150	C	G	missense_variant	MODERATE	c.714G>C	p.Lys238Asn	Has domain(s) with predicted guanosine-diphosphatase activity, role in cellular protein modification process and Golgi membrane localization	Ortholog(s) have guanosine-diphosphatase activity, uridine-diphosphatase activity
AFUB_036740	Afu3g12430	G	A	missense_variant	MODERATE	c.3062C>T	p.Thr1021Met	Has domain(s) with predicted guanyl-nucleotide exchange factor activity, role in regulation of small GTPase mediated signal transduction, small GTPase mediated signal transduction and intracellular localization	Putative guanine nucleotide exchange factor
AFUB_036740	Afu3g12430	T	A	missense_variant	MODERATE	c.2504A>T	p.Asp835Val	Has domain(s) with predicted guanyl-nucleotide exchange factor activity, role in regulation of small GTPase mediated signal transduction, small GTPase mediated signal transduction and intracellular localization	Putative guanine nucleotide exchange factor
AFUB_090930		C	G	missense_variant	MODERATE	c.1105G>C	p.Glu369Gln	Has domain(s) with predicted heme binding activity
AFUB_021340	Afu2g04280	T	C	missense_variant	MODERATE	c.214T>C	p.Phe72Leu	Has domain(s) with predicted hydrolase activity	Has domain(s) with predicted hydrolase activity
AFUB_021340	Afu2g04280	A	G	missense_variant	MODERATE	c.365A>G	p.Gln122Arg	Has domain(s) with predicted hydrolase activity	Has domain(s) with predicted hydrolase activity
AFUB_032900	Afu2g17250	T	G	missense_variant	MODERATE	c.591T>G	p.Asp197Glu	Has domain(s) with predicted hydrolase activity	Has domain(s) with predicted hydrolase activity
AFUB_058680	Afu5g11110	A	G	missense_variant	MODERATE	c.739A>G	p.Ile247Val	Has domain(s) with predicted hydrolase activity	Ortholog(s) have 8-oxo-dGDP phosphatase activity, thiamine diphosphokinase activity, role in thiamine biosynthetic process and cytosol localization
AFUB_059140	Afu5g11570	G	A	missense_variant	MODERATE	c.68G>A	p.Gly23Asp	Has domain(s) with predicted hydrolase activity	Ortholog(s) have cytosol localization
AFUB_070230	Afu4g13310	G	A	missense_variant	MODERATE	c.356C>T	p.Thr119Ile	Has domain(s) with predicted hydrolase activity	Has domain(s) with predicted hydrolase activity
AFUB_055580	Afu5g08050	G	C	missense_variant	MODERATE	c.1843C>G	p.Leu615Val	Has domain(s) with predicted hydrolase activity and role in cellular process	Putative aminopeptidase P
AFUB_022600	Afu2g05580	G	A	missense_variant	MODERATE	c.490G>A	p.Val164Ile	Has domain(s) with predicted hydrolase activity and role in deadenylation-dependent decapping of nuclear-transcribed mRNA	Ortholog(s) have RNA 7-methylguanosine cap binding, exoribonuclease activator activity, m7G(5')pppN diphosphatase activity
AFUB_010680	Afu1g11250	A	C	missense_variant	MODERATE	c.34A>C	p.Thr12Pro	Has domain(s) with predicted hydrolase activity and role in metabolic process	Putative amidohydrolase
AFUB_017400	Afu2g00340	G	A	missense_variant	MODERATE	c.523G>A	p.Gly175Ser	Has domain(s) with predicted hydrolase activity and role in metabolic process	protein of unknown function
AFUB_017400	Afu2g00340	A	C	missense_variant	MODERATE	c.584A>C	p.Glu195Ala	Has domain(s) with predicted hydrolase activity and role in metabolic process	protein of unknown function
AFUB_034700	Afu3g14530	T	C	missense_variant	MODERATE	c.194A>G	p.Asp65Gly	Has domain(s) with predicted hydrolase activity and role in metabolic process	Has domain(s) with predicted hydrolase activity and role in metabolic process
AFUB_081030	Afu8g06770	A	G	missense_variant	MODERATE	c.323A>G	p.His108Arg	Has domain(s) with predicted hydrolase activity and role in metabolic process	Has domain(s) with predicted hydrolase activity and role in metabolic process
AFUB_081030	Afu8g06770	T	G	missense_variant	MODERATE	c.786T>G	p.His262Gln	Has domain(s) with predicted hydrolase activity and role in metabolic process	Has domain(s) with predicted hydrolase activity and role in metabolic process
AFUB_081030	Afu8g06770	G	C	missense_variant	MODERATE	c.814G>C	p.Glu272Gln	Has domain(s) with predicted hydrolase activity and role in metabolic process	Has domain(s) with predicted hydrolase activity and role in metabolic process
AFUB_084000	Afu8g02590	T	C	missense_variant	MODERATE	c.715A>G	p.Asn239Asp	Has domain(s) with predicted hydrolase activity and role in metabolic process	Ortholog(s) have steryl deacetylase activity, role in response to toxic substance, sterol deacetylation and endoplasmic reticulum lumen, integral component of membrane, lipid particle localization
AFUB_085330	Afu8g01280	C	A	missense_variant&splice_region_variant	MODERATE	c.59G>T	p.Gly20Val	Has domain(s) with predicted hydrolase activity and role in metabolic process	Has domain(s) with predicted hydrolase activity and role in metabolic process
AFUB_094590	Afu6g03710	C	A	missense_variant	MODERATE	c.991G>T	p.Gly331Cys	Has domain(s) with predicted hydrolase activity and role in metabolic process	Has domain(s) with predicted hydrolase activity and role in metabolic process
AFUB_079650	Afu1g01160	A	C	missense_variant	MODERATE	c.1122A>C	p.Glu374Asp	Has domain(s) with predicted hydrolase activity and role in nucleotide catabolic process	Has domain(s) with predicted hydrolase activity and role in nucleotide catabolic process
AFUB_097340	Afu6g00160	T	A	missense_variant	MODERATE	c.891A>T	p.Glu297Asp	Has domain(s) with predicted hydrolase activity and role in nucleotide catabolic process	Has domain(s) with predicted hydrolase activity and role in nucleotide catabolic process
AFUB_062310	Afu5g14640	G	C	missense_variant	MODERATE	c.349G>C	p.Val117Leu	Has domain(s) with predicted hydrolase activity, acting on acid halide bonds, in C-halide compounds activity and role in metabolic process	Has domain(s) with predicted hydrolase activity, hydrolase activity, acting on acid halide bonds, in C-halide compounds activity and role in metabolic process
AFUB_101000	Afu4g00460	T	C	missense_variant	MODERATE	c.1309A>G	p.Asn437Asp	Has domain(s) with predicted hydrolase activity, acting on carbon-nitrogen (but not peptide) bonds activity	Ortholog of A. nidulans FGSC A4 : AN8593, A. fumigatus Af293 : Afu3g02790, A. niger CBS 513.88 : An11g01410 and A. oryzae RIB40 : AO090009000455, AO090138000169
AFUB_101000	Afu4g00460	T	C	missense_variant	MODERATE	c.1084A>G	p.Thr362Ala	Has domain(s) with predicted hydrolase activity, acting on carbon-nitrogen (but not peptide) bonds activity	Ortholog of A. nidulans FGSC A4 : AN8593, A. fumigatus Af293 : Afu3g02790, A. niger CBS 513.88 : An11g01410 and A. oryzae RIB40 : AO090009000455, AO090138000169
AFUB_020970	Afu2g03900	G	A	missense_variant	MODERATE	c.268G>A	p.Ala90Thr	Has domain(s) with predicted hydrolase activity, acting on carbon-nitrogen (but not peptide) bonds, in linear amides activity and role in metabolic process	Has domain(s) with predicted hydrolase activity, acting on carbon-nitrogen (but not peptide) bonds, in linear amides activity and role in metabolic process
AFUB_017390	Afu2g00330	T	C	missense_variant	MODERATE	c.763T>C	p.Phe255Leu	Has domain(s) with predicted hydrolase activity, acting on carbon-nitrogen (but not peptide) bonds, in linear amidines activity and role in metabolic process	Has domain(s) with predicted hydrolase activity, hydrolase activity, acting on carbon-nitrogen (but not peptide) bonds, in linear amidines activity and role in metabolic process
AFUB_017390	Afu2g00330	C	T	missense_variant	MODERATE	c.922C>T	p.Pro308Ser	Has domain(s) with predicted hydrolase activity, acting on carbon-nitrogen (but not peptide) bonds, in linear amidines activity and role in metabolic process	Has domain(s) with predicted hydrolase activity, hydrolase activity, acting on carbon-nitrogen (but not peptide) bonds, in linear amidines activity and role in metabolic process
AFUB_017390	Afu2g00330	C	A	missense_variant	MODERATE	c.981C>A	p.His327Gln	Has domain(s) with predicted hydrolase activity, acting on carbon-nitrogen (but not peptide) bonds, in linear amidines activity and role in metabolic process	Has domain(s) with predicted hydrolase activity, hydrolase activity, acting on carbon-nitrogen (but not peptide) bonds, in linear amidines activity and role in metabolic process
AFUB_017390	Afu2g00330	A	G	missense_variant	MODERATE	c.991A>G	p.Arg331Gly	Has domain(s) with predicted hydrolase activity, acting on carbon-nitrogen (but not peptide) bonds, in linear amidines activity and role in metabolic process	Has domain(s) with predicted hydrolase activity, hydrolase activity, acting on carbon-nitrogen (but not peptide) bonds, in linear amidines activity and role in metabolic process
AFUB_017390	Afu2g00330	C	T	missense_variant	MODERATE	c.1175C>T	p.Thr392Met	Has domain(s) with predicted hydrolase activity, acting on carbon-nitrogen (but not peptide) bonds, in linear amidines activity and role in metabolic process	Has domain(s) with predicted hydrolase activity, hydrolase activity, acting on carbon-nitrogen (but not peptide) bonds, in linear amidines activity and role in metabolic process
AFUB_090460	Afu7g04910	G	A	missense_variant	MODERATE	c.895G>A	p.Val299Met	Has domain(s) with predicted hydrolase activity, acting on ester bonds activity	Has domain(s) with predicted hydrolase activity, acting on ester bonds activity
AFUB_090860	Afu7g05280	A	G	missense_variant	MODERATE	c.791A>G	p.Asp264Gly	Has domain(s) with predicted hydrolase activity, acting on ester bonds activity	Ortholog(s) have role in interstrand cross-link repair and nucleus localization
AFUB_017690	Afu2g00630	A	G	missense_variant	MODERATE	c.563T>C	p.Val188Ala	Has domain(s) with predicted hydrolase activity, acting on ester bonds activity and role in lipid metabolic process	Has domain(s) with predicted hydrolase activity, hydrolase activity, acting on ester bonds activity and role in lipid metabolic process
AFUB_017690	Afu2g00630	C	T	missense_variant	MODERATE	c.401G>A	p.Gly134Glu	Has domain(s) with predicted hydrolase activity, acting on ester bonds activity and role in lipid metabolic process	Has domain(s) with predicted hydrolase activity, hydrolase activity, acting on ester bonds activity and role in lipid metabolic process
AFUB_016700	Afu1g17320	G	T	missense_variant	MODERATE	c.562C>A	p.Gln188Lys	Has domain(s) with predicted hydrolase activity, hydrolyzing O-glycosyl compounds activity and role in carbohydrate metabolic process	Has domain(s) with predicted hydrolase activity, hydrolyzing O-glycosyl compounds activity and role in carbohydrate metabolic process
AFUB_028830	Afu2g13190	T	C	missense_variant	MODERATE	c.1666T>C	p.Ser556Pro	Has domain(s) with predicted hydrolase activity, hydrolyzing O-glycosyl compounds activity and role in carbohydrate metabolic process	Has domain(s) with predicted hydrolase activity, hydrolyzing O-glycosyl compounds activity and role in carbohydrate metabolic process
AFUB_048210	Afu3g00230	A	G	missense_variant	MODERATE	c.566T>C	p.Val189Ala	Has domain(s) with predicted hydrolase activity, hydrolyzing O-glycosyl compounds activity and role in carbohydrate metabolic process	Has domain(s) with predicted hydrolase activity, hydrolyzing O-glycosyl compounds activity and role in carbohydrate metabolic process
AFUB_048930	Afu5g00480	A	G	missense_variant	MODERATE	c.787A>G	p.Lys263Glu	Has domain(s) with predicted hydrolase activity, hydrolyzing O-glycosyl compounds activity and role in carbohydrate metabolic process	Has domain(s) with predicted hydrolase activity, hydrolyzing O-glycosyl compounds activity and role in carbohydrate metabolic process
AFUB_048930	Afu5g00480	G	A	missense_variant	MODERATE	c.1853G>A	p.Arg618His	Has domain(s) with predicted hydrolase activity, hydrolyzing O-glycosyl compounds activity and role in carbohydrate metabolic process	Has domain(s) with predicted hydrolase activity, hydrolyzing O-glycosyl compounds activity and role in carbohydrate metabolic process
AFUB_048930	Afu5g00480	T	A	missense_variant	MODERATE	c.1899T>A	p.His633Gln	Has domain(s) with predicted hydrolase activity, hydrolyzing O-glycosyl compounds activity and role in carbohydrate metabolic process	Has domain(s) with predicted hydrolase activity, hydrolyzing O-glycosyl compounds activity and role in carbohydrate metabolic process
AFUB_048930	Afu5g00480	C	T	missense_variant	MODERATE	c.1991C>T	p.Ala664Val	Has domain(s) with predicted hydrolase activity, hydrolyzing O-glycosyl compounds activity and role in carbohydrate metabolic process	Has domain(s) with predicted hydrolase activity, hydrolyzing O-glycosyl compounds activity and role in carbohydrate metabolic process
AFUB_048930	Afu5g00480	A	G	missense_variant	MODERATE	c.2108A>G	p.Gln703Arg	Has domain(s) with predicted hydrolase activity, hydrolyzing O-glycosyl compounds activity and role in carbohydrate metabolic process	Has domain(s) with predicted hydrolase activity, hydrolyzing O-glycosyl compounds activity and role in carbohydrate metabolic process
AFUB_070280	Afu4g13360	T	C	missense_variant	MODERATE	c.107T>C	p.Leu36Ser	Has domain(s) with predicted hydrolase activity, hydrolyzing O-glycosyl compounds activity and role in carbohydrate metabolic process	Has domain(s) with predicted hydrolase activity, hydrolyzing O-glycosyl compounds activity and role in carbohydrate metabolic process
AFUB_077900	Afu6g11910	T	G	missense_variant	MODERATE	c.1343A>C	p.His448Pro	Has domain(s) with predicted hydrolase activity, hydrolyzing O-glycosyl compounds activity and role in carbohydrate metabolic process	Has domain(s) with predicted hydrolase activity, hydrolyzing O-glycosyl compounds activity and role in carbohydrate metabolic process
AFUB_077900	Afu6g11910	C	G	missense_variant	MODERATE	c.1126G>C	p.Glu376Gln	Has domain(s) with predicted hydrolase activity, hydrolyzing O-glycosyl compounds activity and role in carbohydrate metabolic process	Has domain(s) with predicted hydrolase activity, hydrolyzing O-glycosyl compounds activity and role in carbohydrate metabolic process
AFUB_084070	Afu8g02510	G	A	missense_variant	MODERATE	c.89C>T	p.Thr30Ile	Has domain(s) with predicted hydrolase activity, hydrolyzing O-glycosyl compounds activity and role in carbohydrate metabolic process	Has domain(s) with predicted hydrolase activity, hydrolyzing O-glycosyl compounds activity and role in carbohydrate metabolic process
AFUB_086800	Afu7g00240	C	T	missense_variant	MODERATE	c.1721C>T	p.Ala574Val	Has domain(s) with predicted hydrolase activity, hydrolyzing O-glycosyl compounds activity and role in carbohydrate metabolic process	Has domain(s) with predicted hydrolase activity, hydrolyzing O-glycosyl compounds activity and role in carbohydrate metabolic process
AFUB_091690	Afu7g06110	T	C	missense_variant	MODERATE	c.851T>C	p.Val284Ala	Has domain(s) with predicted hydrolase activity, hydrolyzing O-glycosyl compounds activity and role in carbohydrate metabolic process	Has domain(s) with predicted hydrolase activity, hydrolyzing O-glycosyl compounds activity and role in carbohydrate metabolic process
AFUB_091690	Afu7g06110	G	A	missense_variant	MODERATE	c.962G>A	p.Gly321Glu	Has domain(s) with predicted hydrolase activity, hydrolyzing O-glycosyl compounds activity and role in carbohydrate metabolic process	Has domain(s) with predicted hydrolase activity, hydrolyzing O-glycosyl compounds activity and role in carbohydrate metabolic process
AFUB_036080	Afu3g13120	C	T	missense_variant	MODERATE	c.796C>T	p.Arg266Trp	Has domain(s) with predicted hydroxymethylbilane synthase activity and role in tetrapyrrole biosynthetic process	Ortholog(s) have hydroxymethylbilane synthase activity, role in heme biosynthetic process, pathogenesis and cytoplasm, nucleus localization
AFUB_045240	Afu3g03010	G	T	missense_variant	MODERATE	c.936G>T	p.Glu312Asp	Has domain(s) with predicted inorganic phosphate transmembrane transporter activity, role in phosphate ion transport and membrane localization	Putative phosphate-repressible phosphate permease, phoB-regulated
AFUB_016090	Afu1g16710	A	T	missense_variant	MODERATE	c.1628T>A	p.Val543Glu	Has domain(s) with predicted integral to membrane localization	Has domain(s) with predicted integral component of membrane localization
AFUB_031890	Afu2g16210	A	C	missense_variant	MODERATE	c.1085A>C	p.Gln362Pro	Has domain(s) with predicted integral to membrane localization	Ortholog(s) have fluoride transmembrane transporter activity, role in fluoride transmembrane transport and endoplasmic reticulum, plasma membrane localization
AFUB_051740	Afu5g03230	G	A	missense_variant	MODERATE	c.260C>T	p.Thr87Ile	Has domain(s) with predicted integral to membrane localization	Has domain(s) with predicted integral component of membrane localization
AFUB_056860	Afu5g09320	C	A	missense_variant	MODERATE	c.1834G>T	p.Val612Phe	Has domain(s) with predicted integral to membrane localization	Ortholog(s) have role in signal transduction and Golgi apparatus, endoplasmic reticulum, mitochondrion, plasma membrane localization
AFUB_069030	Afu4g12040	T	C	missense_variant	MODERATE	c.1834A>G	p.Lys612Glu	Has domain(s) with predicted intramolecular transferase activity	Putative oxidosqualene:lanosterol cyclase (OSLC) with a role in protostadienol biosynthesis
AFUB_019200	Afu2g02120	C	T	missense_variant	MODERATE	c.1237G>A	p.Ala413Thr	Has domain(s) with predicted intramolecular transferase activity, phosphotransferases activity and role in carbohydrate metabolic process	Ortholog(s) have phosphopentomutase activity, role in guanosine catabolic process, inosine catabolic process, purine ribonucleoside salvage and cytosol, nucleus localization
AFUB_019200	Afu2g02120	T	A	missense_variant	MODERATE	c.788A>T	p.Tyr263Phe	Has domain(s) with predicted intramolecular transferase activity, phosphotransferases activity and role in carbohydrate metabolic process	Ortholog(s) have phosphopentomutase activity, role in guanosine catabolic process, inosine catabolic process, purine ribonucleoside salvage and cytosol, nucleus localization
AFUB_023940	Afu2g07920	G	A	missense_variant	MODERATE	c.82G>A	p.Val28Ile	Has domain(s) with predicted iron ion binding, electron carrier, heme binding, oxidoreductase activity, acting on paired donors, with incorporation or reduction of molecular oxygen activity and role in oxidation-reduction process	Has domain(s) with predicted electron carrier activity, heme binding, iron ion binding, oxidoreductase activity, acting on paired donors, with incorporation or reduction of molecular oxygen activity and role in oxidation-reduction process
AFUB_033670	Afu2g17980	A	G	missense_variant	MODERATE	c.743T>C	p.Val248Ala	Has domain(s) with predicted iron ion binding, electron carrier, heme binding, oxidoreductase activity, acting on paired donors, with incorporation or reduction of molecular oxygen activity and role in oxidation-reduction process	P450 monooxygenase
AFUB_033670	Afu2g17980	T	C	missense_variant	MODERATE	c.686A>G	p.Gln229Arg	Has domain(s) with predicted iron ion binding, electron carrier, heme binding, oxidoreductase activity, acting on paired donors, with incorporation or reduction of molecular oxygen activity and role in oxidation-reduction process	P450 monooxygenase
AFUB_044760	Afu3g03480	C	G	missense_variant	MODERATE	c.486C>G	p.His162Gln	Has domain(s) with predicted iron ion binding, electron carrier, heme binding, oxidoreductase activity, acting on paired donors, with incorporation or reduction of molecular oxygen activity and role in oxidation-reduction process	Has domain(s) with predicted electron carrier activity, heme binding, iron ion binding, oxidoreductase activity, acting on paired donors, with incorporation or reduction of molecular oxygen activity and role in oxidation-reduction process
AFUB_044760	Afu3g03480	C	T	missense_variant	MODERATE	c.704C>T	p.Ala235Val	Has domain(s) with predicted iron ion binding, electron carrier, heme binding, oxidoreductase activity, acting on paired donors, with incorporation or reduction of molecular oxygen activity and role in oxidation-reduction process	Has domain(s) with predicted electron carrier activity, heme binding, iron ion binding, oxidoreductase activity, acting on paired donors, with incorporation or reduction of molecular oxygen activity and role in oxidation-reduction process
AFUB_044760	Afu3g03480	T	C	missense_variant	MODERATE	c.1349T>C	p.Leu450Pro	Has domain(s) with predicted iron ion binding, electron carrier, heme binding, oxidoreductase activity, acting on paired donors, with incorporation or reduction of molecular oxygen activity and role in oxidation-reduction process	Has domain(s) with predicted electron carrier activity, heme binding, iron ion binding, oxidoreductase activity, acting on paired donors, with incorporation or reduction of molecular oxygen activity and role in oxidation-reduction process
AFUB_071290	Afu4g14140	T	C	missense_variant	MODERATE	c.226A>G	p.Ser76Gly	Has domain(s) with predicted iron ion binding, electron carrier, heme binding, oxidoreductase activity, acting on paired donors, with incorporation or reduction of molecular oxygen activity and role in oxidation-reduction process	Has domain(s) with predicted electron carrier activity, heme binding, iron ion binding, oxidoreductase activity, acting on paired donors, with incorporation or reduction of molecular oxygen activity and role in oxidation-reduction process
AFUB_072050	Afu4g14790	C	T	missense_variant	MODERATE	c.1258C>T	p.Pro420Ser	Has domain(s) with predicted iron ion binding, electron carrier, heme binding, oxidoreductase activity, acting on paired donors, with incorporation or reduction of molecular oxygen activity and role in oxidation-reduction process	Putative cytochrome P450 monooxygenase with a predicted role in helvonic acid biosynthesis
AFUB_079510	Afu1g01290	A	G	missense_variant	MODERATE	c.266A>G	p.His89Arg	Has domain(s) with predicted iron ion binding, electron carrier, heme binding, oxidoreductase activity, acting on paired donors, with incorporation or reduction of molecular oxygen activity and role in oxidation-reduction process	Has domain(s) with predicted electron carrier activity, heme binding, iron ion binding, monooxygenase activity, oxidoreductase activity, acting on paired donors, with incorporation or reduction of molecular oxygen activity
AFUB_085830	Afu8g00740	C	T	missense_variant	MODERATE	c.1468G>A	p.Val490Ile	Has domain(s) with predicted iron ion binding, electron carrier, heme binding, oxidoreductase activity, acting on paired donors, with incorporation or reduction of molecular oxygen activity and role in oxidation-reduction process	Has domain(s) with predicted electron carrier activity, heme binding, iron ion binding, oxidoreductase activity, acting on paired donors, with incorporation or reduction of molecular oxygen activity and role in oxidation-reduction process
AFUB_086060	Afu8g00510	A	G	missense_variant	MODERATE	c.454A>G	p.Ile152Val	Has domain(s) with predicted iron ion binding, electron carrier, heme binding, oxidoreductase activity, acting on paired donors, with incorporation or reduction of molecular oxygen activity and role in oxidation-reduction process	Predicted oxidoreductase
AFUB_086350	Afu8g00190	T	G	missense_variant	MODERATE	c.218T>G	p.Leu73Arg	Has domain(s) with predicted iron ion binding, electron carrier, heme binding, oxidoreductase activity, acting on paired donors, with incorporation or reduction of molecular oxygen activity and role in oxidation-reduction process	Putative cytochrome P450 with a role in fumitremorgin B synthesis
AFUB_088020	Afu7g01450	T	C	missense_variant	MODERATE	c.1477A>G	p.Thr493Ala	Has domain(s) with predicted iron ion binding, electron carrier, heme binding, oxidoreductase activity, acting on paired donors, with incorporation or reduction of molecular oxygen activity and role in oxidation-reduction process	Has domain(s) with predicted electron carrier activity, heme binding, iron ion binding, oxidoreductase activity, acting on paired donors, with incorporation or reduction of molecular oxygen activity and role in oxidation-reduction process
AFUB_017380	Afu2g00320	T	C	missense_variant	MODERATE	c.461T>C	p.Ile154Thr	Has domain(s) with predicted iron ion binding, oxidoreductase activity and role in oxidation-reduction process, fatty acid biosynthetic process	Putative sterol delta 5,6-desaturase with a predicted role in ergosterol biosynthesis
AFUB_100860	Afu4g00340	A	C	missense_variant	MODERATE	c.1018T>G	p.Leu340Val	Has domain(s) with predicted iron ion binding, oxidoreductase activity and role in oxidation-reduction process, fatty acid biosynthetic process	Has domain(s) with predicted iron ion binding, oxidoreductase activity and role in fatty acid biosynthetic process, oxidation-reduction process
AFUB_010710	Afu1g11280	A	G	missense_variant	MODERATE	c.307A>G	p.Asn103Asp	Has domain(s) with predicted iron ion binding, oxidoreductase activity, acting on paired donors, with incorporation or reduction of molecular oxygen, 2-oxoglutarate as one donor, and incorporation of one atom each of oxygen into both donors activity	Has domain(s) with predicted iron ion binding, oxidoreductase activity, oxidoreductase activity, acting on paired donors, with incorporation or reduction of molecular oxygen and 2-oxoglutarate as one donor, more
AFUB_060640	Afu5g12920	T	A	missense_variant	MODERATE	c.770T>A	p.Phe257Tyr	Has domain(s) with predicted iron ion transmembrane transporter activity, role in iron ion transmembrane transport and integral to membrane localization	Putative iron-regulated transporter
AFUB_077520	Afu6g11510	T	C	missense_variant	MODERATE	c.310T>C	p.Ser104Pro	Has domain(s) with predicted iron-sulfur cluster binding, FMN binding, electron carrier, oxidoreductase activity	Ortholog(s) have role in wybutosine biosynthetic process and endoplasmic reticulum localization
AFUB_013200	Afu1g13710	G	A	missense_variant	MODERATE	c.1465C>T	p.His489Tyr	Has domain(s) with predicted isoleucine-tRNA ligase, ATP binding, aminoacyl-tRNA editing activity, role in isoleucyl-tRNA aminoacylation and cytoplasm localization	Isoleucyl-tRNA synthetase, cytoplasmic
AFUB_026170	Afu2g10360	G	A	missense_variant	MODERATE	c.1379C>T	p.Ser460Leu	Has domain(s) with predicted kynureninase, pyridoxal phosphate binding activity, role in tryptophan catabolic process, NAD biosynthetic process and cytoplasm localization	Ortholog(s) have kynureninase activity, role in 'de novo' NAD biosynthetic process from tryptophan and cytoplasm, nucleus localization
AFUB_094810	Afu6g03480	T	G	missense_variant	MODERATE	c.1579A>C	p.Ile527Leu	Has domain(s) with predicted L-aminoadipate-semialdehyde dehydrogenase, nucleotide binding, pyridoxal phosphate binding activity and role in metabolic process	Putative non-ribosomal peptide synthetase
AFUB_094810	Afu6g03480	A	C	missense_variant	MODERATE	c.636T>G	p.Asn212Lys	Has domain(s) with predicted L-aminoadipate-semialdehyde dehydrogenase, nucleotide binding, pyridoxal phosphate binding activity and role in metabolic process	Putative non-ribosomal peptide synthetase
AFUB_068270	Afu4g11240	G	T	missense_variant	MODERATE	c.1837G>T	p.Val613Phe	Has domain(s) with predicted L-aminoadipate-semialdehyde dehydrogenase, phosphopantetheine binding, nucleotide binding activity and role in lysine biosynthetic process, oxidation-reduction process	Putative alpha-aminoadipate reductase, large subunit, involved in lysine metabolism
AFUB_068270	Afu4g11240	C	T	missense_variant	MODERATE	c.2984C>T	p.Thr995Ile	Has domain(s) with predicted L-aminoadipate-semialdehyde dehydrogenase, phosphopantetheine binding, nucleotide binding activity and role in lysine biosynthetic process, oxidation-reduction process	Putative alpha-aminoadipate reductase, large subunit, involved in lysine metabolism
AFUB_068270	Afu4g11240	C	G	missense_variant	MODERATE	c.3113C>G	p.Ala1038Gly	Has domain(s) with predicted L-aminoadipate-semialdehyde dehydrogenase, phosphopantetheine binding, nucleotide binding activity and role in lysine biosynthetic process, oxidation-reduction process	Putative alpha-aminoadipate reductase, large subunit, involved in lysine metabolism
AFUB_024260	Afu2g08290	A	G	missense_variant	MODERATE	c.1301A>G	p.Asn434Ser	Has domain(s) with predicted lipid binding activity	Ortholog of A. nidulans FGSC A4 : AN6169, A. niger CBS 513.88 : An05g00900, A. oryzae RIB40 : AO090011000875, Aspergillus wentii : Aspwe1_0674836 and Aspergillus sydowii : Aspsy1_0058068
AFUB_065240	Afu4g08140	G	A	missense_variant	MODERATE	c.845G>A	p.Arg282Gln	Has domain(s) with predicted L-threonine ammonia-lyase, pyridoxal phosphate binding activity and role in isoleucine biosynthetic process	Threonine dehydratase
AFUB_084340	Afu8g02270	T	C	missense_variant	MODERATE	c.458A>G	p.Glu153Gly	Has domain(s) with predicted lyase activity and role in metabolic process	Has domain(s) with predicted catalytic activity, lyase activity and role in metabolic process
AFUB_080810	Afu8g06980	A	T	missense_variant	MODERATE	c.807A>T	p.Gln269His	Has domain(s) with predicted lysozyme, cation binding activity and role in peptidoglycan catabolic process, cell wall macromolecule catabolic process, carbohydrate metabolic process	Putative GH25 lysozyme
AFUB_028660	Afu2g13030	C	G	missense_variant	MODERATE	c.793C>G	p.Leu265Val	Has domain(s) with predicted magnesium ion binding, phenylalanine-tRNA ligase, ATP binding, tRNA binding activity, role in phenylalanyl-tRNA aminoacylation, tRNA processing and cytoplasm localization	Ortholog(s) have phenylalanine-tRNA ligase activity, role in mitochondrial phenylalanyl-tRNA aminoacylation and mitochondrion localization
AFUB_047740	Afu3g00700	G	A	missense_variant	MODERATE	c.283G>A	p.Ala95Thr	Has domain(s) with predicted mannan endo-1,6-alpha-mannosidase activity and role in carbohydrate catabolic process	Has domain(s) with predicted catalytic activity
AFUB_065520	Afu4g08410	G	T	missense_variant	MODERATE	c.346C>A	p.Gln116Lys	Has domain(s) with predicted mannose-6-phosphate isomerase, zinc ion binding activity and role in carbohydrate metabolic process, GDP-mannose biosynthetic process	Putative Mannose-6-phosphate isomerase, class I with a predicted role in GDP-mannose and dolichol-phosphate-mannose synthesis
AFUB_050350	Afu5g01820	C	T	missense_variant	MODERATE	c.1427C>T	p.Ala476Val	Has domain(s) with predicted membrane localization	Ortholog(s) have role in Golgi to plasma membrane transport and fungal-type vacuole membrane localization
AFUB_058500	Afu5g10920	C	T	missense_variant	MODERATE	c.8C>T	p.Ser3Phe	Has domain(s) with predicted membrane localization	Ortholog(s) have Golgi apparatus localization
AFUB_093400	Afu6g04890	T	C	missense_variant	MODERATE	c.430A>G	p.Ile144Val	Has domain(s) with predicted membrane localization	Ortholog(s) have endoplasmic reticulum localization
AFUB_016460	Afu1g17070	A	T	missense_variant	MODERATE	c.679A>T	p.Thr227Ser	Has domain(s) with predicted metal ion binding activity	Ortholog(s) have fungal-type vacuole localization
AFUB_023480	Afu2g07430	G	A	missense_variant	MODERATE	c.2422G>A	p.Gly808Arg	Has domain(s) with predicted metal ion binding activity	Ortholog(s) have mitochondrion localization
AFUB_023480	Afu2g07430	G	A	missense_variant	MODERATE	c.2423G>A	p.Gly808Glu	Has domain(s) with predicted metal ion binding activity	Ortholog(s) have mitochondrion localization
AFUB_087450	Afu7g00860	G	A	missense_variant	MODERATE	c.2126C>T	p.Ala709Val	Has domain(s) with predicted metal ion binding, oxidoreductase activity, acting on single donors with incorporation of molecular oxygen, incorporation of two atoms of oxygen activity and role in oxidation-reduction process	Has domain(s) with predicted metal ion binding, oxidoreductase activity, acting on single donors with incorporation of molecular oxygen, incorporation of two atoms of oxygen activity and role in oxidation-reduction process
AFUB_024080	Afu2g08070	T	C	missense_variant	MODERATE	c.1373T>C	p.Leu458Ser	Has domain(s) with predicted metal ion transmembrane transporter activity, role in transmembrane transport, metal ion transport and membrane localization	Protein described as similar to the S. cervisiae magnesium transporter, Alr1p
AFUB_075460		G	T	missense_variant	MODERATE	c.280G>T	p.Ala94Ser	Has domain(s) with predicted metal ion transmembrane transporter activity, role in transmembrane transport, metal ion transport and membrane localization
AFUB_075460		C	G	missense_variant	MODERATE	c.2324C>G	p.Ala775Gly	Has domain(s) with predicted metal ion transmembrane transporter activity, role in transmembrane transport, metal ion transport and membrane localization
AFUB_100460	Afu4g02700	G	A	missense_variant	MODERATE	c.53G>A	p.Arg18His	Has domain(s) with predicted metalloendopeptidase activity and role in proteolysis	Putative metalloproteinase
AFUB_080720	Afu8g07080	T	G	missense_variant	MODERATE	c.1702A>C	p.Met568Leu	Has domain(s) with predicted metalloendopeptidase, zinc ion binding activity and extracellular space localization	Putative secreted metalloprotease
AFUB_064700	Afu4g07610	C	T	missense_variant	MODERATE	c.2203G>A	p.Glu735Lys	Has domain(s) with predicted metalloendopeptidase, zinc ion binding activity and role in cobalamin biosynthetic process, proteolysis	Ortholog(s) have cytosol, nucleus localization
AFUB_065020	Afu4g07910	G	C	missense_variant	MODERATE	c.414C>G	p.Asn138Lys	Has domain(s) with predicted metalloendopeptidase, zinc ion binding activity and role in proteolysis	Putative zinc-dependent peptidase
AFUB_075700	Afu6g09650	G	A	missense_variant	MODERATE	c.550G>A	p.Glu184Lys	Has domain(s) with predicted metalloexopeptidase, dipeptidase, dipeptidyl-peptidase activity and role in proteolysis	Predicted membrane dipeptidase, encoded in the putative gliotoxin biosynthetic gene cluster
AFUB_047620	Afu3g00790	G	C	missense_variant	MODERATE	c.839C>G	p.Ser280Cys	Has domain(s) with predicted methylaspartate ammonia-lyase activity	Has domain(s) with predicted methylaspartate ammonia-lyase activity
AFUB_026880	Afu2g11120	A	G	missense_variant	MODERATE	c.496A>G	p.Thr166Ala	Has domain(s) with predicted methyltransferase activity	Has domain(s) with predicted methyltransferase activity
AFUB_027190	Afu2g11450	T	G	missense_variant	MODERATE	c.614A>C	p.Lys205Thr	Has domain(s) with predicted methyltransferase activity	Has domain(s) with predicted methyltransferase activity
AFUB_027190	Afu2g11450	T	G	missense_variant	MODERATE	c.144A>C	p.Glu48Asp	Has domain(s) with predicted methyltransferase activity	Has domain(s) with predicted methyltransferase activity
AFUB_095760	Afu6g02570	T	G	missense_variant	MODERATE	c.636T>G	p.Asp212Glu	Has domain(s) with predicted methyltransferase activity	Ortholog(s) have cytosol, nucleus localization
AFUB_095760	Afu6g02570	G	A	missense_variant	MODERATE	c.1792G>A	p.Glu598Lys	Has domain(s) with predicted methyltransferase activity	Ortholog(s) have cytosol, nucleus localization
AFUB_047460	Afu3g00940	T	C	missense_variant	MODERATE	c.1165A>G	p.Thr389Ala	Has domain(s) with predicted methyltransferase activity and role in metabolic process	Has domain(s) with predicted methyltransferase activity and role in metabolic process
AFUB_071710	Afu4g14460	C	T	missense_variant	MODERATE	c.917G>A	p.Arg306His	Has domain(s) with predicted methyltransferase activity and role in metabolic process	Putative desmethylsulochrin O-methyltransferase involved in trypacidin biosynthesis, member of the tpc secondary metabolite gene cluster
AFUB_063570	Afu4g06490	C	G	missense_variant	MODERATE	c.1820G>C	p.Arg607Pro	Has domain(s) with predicted mismatched DNA binding, ATP binding activity and role in mismatch repair	Ortholog(s) have role in meiotic mismatch repair, reciprocal meiotic recombination and MutLgamma complex, nucleus localization
AFUB_065410	Afu4g08300	C	G	missense_variant	MODERATE	c.698G>C	p.Gly233Ala	Has domain(s) with predicted mismatched DNA binding, ATP binding activity and role in mismatch repair	Ortholog(s) have ATP binding, ATPase activity, four-way junction DNA binding, guanine/thymine mispair binding, single base insertion or deletion binding activity
AFUB_081720	Afu8g05820	A	G	missense_variant	MODERATE	c.557A>G	p.Gln186Arg	Has domain(s) with predicted mismatched DNA binding, ATP binding activity and role in mismatch repair	Has domain(s) with predicted ATP binding, mismatched DNA binding activity and role in mismatch repair
AFUB_081720	Afu8g05820	C	T	missense_variant	MODERATE	c.952C>T	p.Pro318Ser	Has domain(s) with predicted mismatched DNA binding, ATP binding activity and role in mismatch repair	Has domain(s) with predicted ATP binding, mismatched DNA binding activity and role in mismatch repair
AFUB_082760	Afu8g04750	C	T	missense_variant	MODERATE	c.2137G>A	p.Val713Met	Has domain(s) with predicted mismatched DNA binding, ATP binding activity and role in mismatch repair	Ortholog(s) have mitochondrion localization
AFUB_058010	Afu5g10420	G	A	missense_variant	MODERATE	c.824C>T	p.Pro275Leu	Has domain(s) with predicted molybdenum ion binding, electron carrier, heme binding, oxidoreductase activity and role in oxidation-reduction process	Has domain(s) with predicted electron carrier activity, heme binding, metal ion binding, molybdenum ion binding, oxidoreductase activity and role in nitrate assimilation, oxidation-reduction process
AFUB_058010	Afu5g10420	G	A	missense_variant	MODERATE	c.823C>T	p.Pro275Ser	Has domain(s) with predicted molybdenum ion binding, electron carrier, heme binding, oxidoreductase activity and role in oxidation-reduction process	Has domain(s) with predicted electron carrier activity, heme binding, metal ion binding, molybdenum ion binding, oxidoreductase activity and role in nitrate assimilation, oxidation-reduction process
AFUB_058010	Afu5g10420	C	G	missense_variant	MODERATE	c.634G>C	p.Gly212Arg	Has domain(s) with predicted molybdenum ion binding, electron carrier, heme binding, oxidoreductase activity and role in oxidation-reduction process	Has domain(s) with predicted electron carrier activity, heme binding, metal ion binding, molybdenum ion binding, oxidoreductase activity and role in nitrate assimilation, oxidation-reduction process
AFUB_058010	Afu5g10420	A	G	missense_variant	MODERATE	c.476T>C	p.Val159Ala	Has domain(s) with predicted molybdenum ion binding, electron carrier, heme binding, oxidoreductase activity and role in oxidation-reduction process	Has domain(s) with predicted electron carrier activity, heme binding, metal ion binding, molybdenum ion binding, oxidoreductase activity and role in nitrate assimilation, oxidation-reduction process
AFUB_034030	Afu3g15190	G	A	missense_variant	MODERATE	c.254C>T	p.Thr85Met	Has domain(s) with predicted molybdenum ion binding, oxidoreductase activity and role in oxidation-reduction process	Putative nitrate reductase
AFUB_030050	Afu2g14430	A	C	missense_variant	MODERATE	c.29T>G	p.Ile10Ser	Has domain(s) with predicted monooxygenase, iron ion binding, electron carrier, heme binding, oxidoreductase activity, acting on paired donors, with incorporation or reduction of molecular oxygen activity and role in oxidation-reduction process	Has domain(s) with predicted electron carrier activity, heme binding, iron ion binding, monooxygenase activity, oxidoreductase activity, acting on paired donors, with incorporation or reduction of molecular oxygen activity
AFUB_075780	Afu6g09730	T	G	missense_variant	MODERATE	c.833A>C	p.Lys278Thr	Has domain(s) with predicted monooxygenase, iron ion binding, electron carrier, heme binding, oxidoreductase activity, acting on paired donors, with incorporation or reduction of molecular oxygen activity and role in oxidation-reduction process	Predicted cytochrome P450 monooxygenase, encoded in the putative gliotoxin biosynthetic gene cluster
AFUB_086300	Afu8g00240	A	G	missense_variant	MODERATE	c.19A>G	p.Ile7Val	Has domain(s) with predicted monooxygenase, iron ion binding, electron carrier, heme binding, oxidoreductase activity, acting on paired donors, with incorporation or reduction of molecular oxygen activity and role in oxidation-reduction process	Putative cytochrome P450 with a predicted role in fumitremorgin B synthesis
AFUB_086300	Afu8g00240	C	T	missense_variant	MODERATE	c.130C>T	p.Arg44Trp	Has domain(s) with predicted monooxygenase, iron ion binding, electron carrier, heme binding, oxidoreductase activity, acting on paired donors, with incorporation or reduction of molecular oxygen activity and role in oxidation-reduction process	Putative cytochrome P450 with a predicted role in fumitremorgin B synthesis
AFUB_096530	Afu6g01810	C	A	missense_variant	MODERATE	c.1021G>T	p.Val341Phe	Has domain(s) with predicted monooxygenase, iron ion binding, electron carrier, heme binding, oxidoreductase activity, acting on paired donors, with incorporation or reduction of molecular oxygen activity and role in oxidation-reduction process	Has domain(s) with predicted electron carrier activity, heme binding, iron ion binding, monooxygenase activity, oxidoreductase activity, acting on paired donors, with incorporation or reduction of molecular oxygen activity
AFUB_046780	Afu3g01610	T	C	missense_variant	MODERATE	c.17T>C	p.Ile6Thr	Has domain(s) with predicted N-acetyltransferase activity	Has domain(s) with predicted N-acetyltransferase activity
AFUB_047650	Afu3g00765	T	C	missense_variant	MODERATE	c.512T>C	p.Val171Ala	Has domain(s) with predicted N-acetyltransferase activity	Has domain(s) with predicted N-acetyltransferase activity
AFUB_081860	Afu8g05690	C	T	missense_variant	MODERATE	c.512C>T	p.Ala171Val	Has domain(s) with predicted N-acetyltransferase activity	Has domain(s) with predicted N-acetyltransferase activity
AFUB_081860	Afu8g05690	T	A	missense_variant	MODERATE	c.577T>A	p.Leu193Met	Has domain(s) with predicted N-acetyltransferase activity	Has domain(s) with predicted N-acetyltransferase activity
AFUB_090520	Afu7g04960	C	T	missense_variant	MODERATE	c.665G>A	p.Gly222Glu	Has domain(s) with predicted N-acetyltransferase activity	Has domain(s) with predicted N-acetyltransferase activity
AFUB_094940	Afu6g03350	T	A	missense_variant	MODERATE	c.310A>T	p.Ser104Cys	Has domain(s) with predicted N-acetyltransferase activity	Has domain(s) with predicted N-acetyltransferase activity
AFUB_094940	Afu6g03350	T	C	missense_variant	MODERATE	c.4A>G	p.Thr2Ala	Has domain(s) with predicted N-acetyltransferase activity	Has domain(s) with predicted N-acetyltransferase activity
AFUB_016410	Afu1g17020	C	T	missense_variant	MODERATE	c.1250G>A	p.Arg417Lys	Has domain(s) with predicted NAD binding, oxidoreductase activity, acting on the CH-OH group of donors, NAD or NADP as acceptor activity and role in oxidation-reduction process	UDP-glucose dehydrogenase
AFUB_024230	Afu2g08250	G	A	missense_variant	MODERATE	c.664C>T	p.Pro222Ser	Has domain(s) with predicted NAD binding, protein homodimerization, glycerol-3-phosphate dehydrogenase [NAD+] activity, role in oxidation-reduction process, glycerol-3-phosphate catabolic process, carbohydrate metabolic process	Has domain(s) with predicted NAD binding, coenzyme binding, glycerol-3-phosphate dehydrogenase [NAD+] activity, oxidoreductase activity, acting on the CH-OH group of donors, NAD or NADP as acceptor activity
AFUB_070850	Afu4g13940	A	C	missense_variant	MODERATE	c.1296A>C	p.Gln432His	Has domain(s) with predicted NAD+ ADP-ribosyltransferase, acid-amino acid ligase activity	Has domain(s) with predicted NAD+ ADP-ribosyltransferase activity, acid-amino acid ligase activity
AFUB_047930	Afu3g00520	C	T	missense_variant	MODERATE	c.100G>A	p.Asp34Asn	Has domain(s) with predicted NAD+ binding activity	Has domain(s) with predicted NAD+ binding activity
AFUB_054930	Afu5g07380	A	G	missense_variant	MODERATE	c.143A>G	p.His48Arg	Has domain(s) with predicted NADH dehydrogenase (ubiquinone) activity, role in electron transport chain and mitochondrial respiratory chain complex I localization	NADH-ubiquinone oxidoreductase b12 subunit involved in oxidative phosphorylation
AFUB_088450	Afu7g01880	G	A	missense_variant	MODERATE	c.652G>A	p.Val218Ile	Has domain(s) with predicted nicotinate-nucleotide diphosphorylase (carboxylating), nicotinate phosphoribosyltransferase activity, role in NAD biosynthetic process and cytoplasm localization	Ortholog(s) have nicotinate phosphoribosyltransferase activity and role in cell-abiotic substrate adhesion, chromatin silencing at rDNA, chromatin silencing at telomere, nicotinate nucleotide salvage, replicative cell aging
AFUB_033100	Afu2g17430	T	G	missense_variant	MODERATE	c.245A>C	p.Gln82Pro	Has domain(s) with predicted nitronate monooxygenase activity and role in oxidation-reduction process	Ortholog(s) have nitronate monooxygenase activity and role in denitrification pathway, detoxification of nitrogen compound
AFUB_033100	Afu2g17430	G	A	missense_variant	MODERATE	c.7C>T	p.Pro3Ser	Has domain(s) with predicted nitronate monooxygenase activity and role in oxidation-reduction process	Ortholog(s) have nitronate monooxygenase activity and role in denitrification pathway, detoxification of nitrogen compound
AFUB_057150	Afu5g09600	C	T	missense_variant	MODERATE	c.643G>A	p.Val215Ile	Has domain(s) with predicted nitronate monooxygenase activity and role in oxidation-reduction process	Ortholog(s) have glyoxysome localization
AFUB_060330	Afu5g12670	T	G	missense_variant	MODERATE	c.505T>G	p.Ser169Ala	Has domain(s) with predicted nuclear pore localization	Ortholog(s) have structural constituent of nuclear pore activity, role in nuclear pore organization and cytosol, mitotic spindle pole body, nuclear periphery, nuclear pore inner ring, nuclear pore nuclear basket localization
AFUB_008850	Afu1g09400	G	A	missense_variant	MODERATE	c.2033G>A	p.Gly678Glu	Has domain(s) with predicted nucleic acid binding activity	Has domain(s) with predicted nucleic acid binding activity
AFUB_010500	Afu1g11070	C	T	missense_variant	MODERATE	c.2111G>A	p.Gly704Glu	Has domain(s) with predicted nucleic acid binding activity	Ortholog(s) have cytosol, nucleus localization
AFUB_010500	Afu1g11070	T	C	missense_variant	MODERATE	c.749A>G	p.Gln250Arg	Has domain(s) with predicted nucleic acid binding activity	Ortholog(s) have cytosol, nucleus localization
AFUB_010500	Afu1g11070	C	G	missense_variant	MODERATE	c.689G>C	p.Arg230Pro	Has domain(s) with predicted nucleic acid binding activity	Ortholog(s) have cytosol, nucleus localization
AFUB_064380	Afu4g07290	A	G	missense_variant	MODERATE	c.392A>G	p.Glu131Gly	Has domain(s) with predicted nucleic acid binding activity	Ortholog(s) have Y-form DNA binding, crossed form four-way junction DNA binding, crossover junction endodeoxyribonuclease activity, flap-structured DNA binding activity and role in mitochondrial DNA metabolic process
AFUB_064640	Afu4g07550	A	G	missense_variant	MODERATE	c.1451T>C	p.Val484Ala	Has domain(s) with predicted nucleic acid binding activity	G-patch domain protein
AFUB_064640	Afu4g07550	T	G	missense_variant	MODERATE	c.554A>C	p.Gln185Pro	Has domain(s) with predicted nucleic acid binding activity	G-patch domain protein
AFUB_080980	Afu8g06800	G	A	missense_variant	MODERATE	c.653G>A	p.Gly218Glu	Has domain(s) with predicted nucleic acid binding activity	Ortholog of Neosartorya fischeri NRRL 181 : NFIA_099500, Aspergillus wentii : Aspwe1_0152340, Aspergillus fumigatus A1163 : AFUB_080980 and Aspergillus zonatus : Aspzo1_0132945
AFUB_082490	Afu8g05010	T	C	missense_variant	MODERATE	c.1792T>C	p.Phe598Leu	Has domain(s) with predicted nucleic acid binding activity	Putative C2H2 zinc-finger transcription factor
AFUB_089810	Afu7g04270	G	A	missense_variant	MODERATE	c.62C>T	p.Ala21Val	Has domain(s) with predicted nucleic acid binding, 3-prime -5-prime exonuclease activity, role in nucleobase-containing compound metabolic process and intracellular localization	Has domain(s) with predicted 3'-5' exonuclease activity, nucleic acid binding activity and role in nucleobase-containing compound metabolic process
AFUB_039290	Afu3g09880	G	T	missense_variant	MODERATE	c.1894C>A	p.Pro632Thr	Has domain(s) with predicted nucleic acid binding, 3-prime -5-prime exonuclease, nucleotide binding activity, role in RNA processing and nuclear exosome (RNase complex) localization	Ortholog(s) have 3'-5'-exoribonuclease activity
AFUB_039290	Afu3g09880	A	G	missense_variant	MODERATE	c.1076T>C	p.Met359Thr	Has domain(s) with predicted nucleic acid binding, 3-prime -5-prime exonuclease, nucleotide binding activity, role in RNA processing and nuclear exosome (RNase complex) localization	Ortholog(s) have 3'-5'-exoribonuclease activity
AFUB_039290	Afu3g09880	T	G	missense_variant	MODERATE	c.394A>C	p.Thr132Pro	Has domain(s) with predicted nucleic acid binding, 3-prime -5-prime exonuclease, nucleotide binding activity, role in RNA processing and nuclear exosome (RNase complex) localization	Ortholog(s) have 3'-5'-exoribonuclease activity
AFUB_015630	Afu1g16290	A	G	missense_variant	MODERATE	c.745A>G	p.Ile249Val	Has domain(s) with predicted nucleic acid binding, ATP binding, ATP-dependent helicase activity	Ortholog(s) have cytosol localization
AFUB_016330	Afu1g16940	T	A	missense_variant	MODERATE	c.1431A>T	p.Lys477Asn	Has domain(s) with predicted nucleic acid binding, ATP binding, ATP-dependent helicase activity	Ortholog(s) have role in maturation of 5.8S rRNA from tricistronic rRNA transcript (SSU-rRNA, 5.8S rRNA, LSU-rRNA), maturation of LSU-rRNA from tricistronic rRNA transcript (SSU-rRNA, 5.8S rRNA, LSU-rRNA)
AFUB_023390	Afu2g06310	A	G	missense_variant	MODERATE	c.1256T>C	p.Val419Ala	Has domain(s) with predicted nucleic acid binding, ATP binding, ATP-dependent helicase activity	Ortholog(s) have ATP-dependent RNA helicase activity and role in endonucleolytic cleavage in ITS1 upstream of 5.8S rRNA from tricistronic rRNA transcript (SSU-rRNA, 5.8S rRNA, LSU-rRNA)
AFUB_023970	Afu2g07950	A	G	missense_variant	MODERATE	c.409T>C	p.Phe137Leu	Has domain(s) with predicted nucleic acid binding, ATP binding, ATP-dependent helicase activity	Ortholog(s) have cytosol localization
AFUB_038240	Afu3g10890	A	T	missense_variant	MODERATE	c.1693T>A	p.Phe565Ile	Has domain(s) with predicted nucleic acid binding, ATP binding, ATP-dependent helicase activity	Ortholog(s) have ATP-dependent RNA helicase activity
AFUB_064750	Afu4g07660	G	T	missense_variant	MODERATE	c.48G>T	p.Gln16His	Has domain(s) with predicted nucleic acid binding, ATP binding, ATP-dependent helicase activity	ATP-dependent RNA helicase
AFUB_077090	Afu6g11070	C	T	missense_variant	MODERATE	c.2195C>T	p.Pro732Leu	Has domain(s) with predicted nucleic acid binding, ATP binding, ATP-dependent helicase activity	Ortholog(s) have cytosol, nucleus localization
AFUB_093960	Afu6g04330	G	A	missense_variant	MODERATE	c.634G>A	p.Gly212Arg	Has domain(s) with predicted nucleic acid binding, ATP binding, ATP-dependent helicase activity	Ortholog(s) have RNA helicase activity, role in maturation of SSU-rRNA from tricistronic rRNA transcript (SSU-rRNA, 5.8S rRNA, LSU-rRNA) and 90S preribosome, mitochondrion, nucleolus, small-subunit processome localization
AFUB_093960	Afu6g04330	G	A	missense_variant	MODERATE	c.635G>A	p.Gly212Glu	Has domain(s) with predicted nucleic acid binding, ATP binding, ATP-dependent helicase activity	Ortholog(s) have RNA helicase activity, role in maturation of SSU-rRNA from tricistronic rRNA transcript (SSU-rRNA, 5.8S rRNA, LSU-rRNA) and 90S preribosome, mitochondrion, nucleolus, small-subunit processome localization
AFUB_100060	Afu4g03070	G	T	missense_variant	MODERATE	c.278G>T	p.Gly93Val	Has domain(s) with predicted nucleic acid binding, ATP binding, ATP-dependent helicase activity	Ortholog(s) have mRNA binding activity, role in cytoplasmic translation, regulation of translation and cytosol, polysomal ribosome localization
AFUB_100060	Afu4g03070	G	C	missense_variant	MODERATE	c.5653G>C	p.Val1885Leu	Has domain(s) with predicted nucleic acid binding, ATP binding, ATP-dependent helicase activity	Ortholog(s) have mRNA binding activity, role in cytoplasmic translation, regulation of translation and cytosol, polysomal ribosome localization
AFUB_064320	Afu4g07230	T	C	missense_variant	MODERATE	c.70A>G	p.Lys24Glu	Has domain(s) with predicted nucleic acid binding, ATP binding, ATP-dependent helicase activity and role in DNA recombination	Has domain(s) with predicted ATP binding, ATP-dependent helicase activity, helicase activity, nucleic acid binding activity and role in DNA recombination
AFUB_023750	Afu2g07710	T	G	missense_variant	MODERATE	c.238T>G	p.Tyr80Asp	Has domain(s) with predicted nucleic acid binding, ATP binding, ATP-dependent helicase activity and role in mRNA processing	Has domain(s) with predicted ATP binding, ATP-dependent helicase activity, helicase activity, nucleic acid binding, nucleoside-triphosphatase activity, nucleotide binding activity and role in mRNA processing
AFUB_092830	Afu3g15395	C	T	missense_variant	MODERATE	c.1670G>A	p.Arg557Gln	Has domain(s) with predicted nucleic acid binding, ATP binding, helicase activity	Has domain(s) with predicted ATP binding, helicase activity, nucleic acid binding activity
AFUB_030600	Afu2g14950	A	G	missense_variant	MODERATE	c.133T>C	p.Ser45Pro	Has domain(s) with predicted nucleic acid binding, exonuclease activity and intracellular localization	Ortholog(s) have nucleus localization
AFUB_087460	Afu7g00870	T	G	missense_variant	MODERATE	c.361A>C	p.Lys121Gln	Has domain(s) with predicted nucleic acid binding, exonuclease activity and intracellular localization	Ortholog(s) have 3'-5'-exoribonuclease activity and role in U5 snRNA 3'-end processing, exonucleolytic trimming to generate mature 3'-end of 5.8S rRNA from tricistronic rRNA transcript (SSU-rRNA, 5.8S rRNA, LSU-rRNA)
AFUB_087460	Afu7g00870	G	C	missense_variant	MODERATE	c.316C>G	p.Leu106Val	Has domain(s) with predicted nucleic acid binding, exonuclease activity and intracellular localization	Ortholog(s) have 3'-5'-exoribonuclease activity and role in U5 snRNA 3'-end processing, exonucleolytic trimming to generate mature 3'-end of 5.8S rRNA from tricistronic rRNA transcript (SSU-rRNA, 5.8S rRNA, LSU-rRNA)
AFUB_087460	Afu7g00870	A	G	missense_variant	MODERATE	c.242T>C	p.Val81Ala	Has domain(s) with predicted nucleic acid binding, exonuclease activity and intracellular localization	Ortholog(s) have 3'-5'-exoribonuclease activity and role in U5 snRNA 3'-end processing, exonucleolytic trimming to generate mature 3'-end of 5.8S rRNA from tricistronic rRNA transcript (SSU-rRNA, 5.8S rRNA, LSU-rRNA)
AFUB_056790	Afu5g09250	A	C	missense_variant	MODERATE	c.198A>C	p.Leu66Phe	Has domain(s) with predicted nucleic acid binding, hydrolase activity, acting on ester bonds activity, role in gene silencing by RNA and RISC complex localization	Ortholog(s) have cytosol localization
AFUB_028980	Afu2g13340	G	A	missense_variant	MODERATE	c.28C>T	p.Leu10Phe	Has domain(s) with predicted nucleic acid binding, nuclease activity	Has domain(s) with predicted nuclease activity, nucleic acid binding activity
AFUB_022700	Afu2g05670	T	G	missense_variant	MODERATE	c.191T>G	p.Leu64Arg	Has domain(s) with predicted nucleic acid binding, nucleotide binding activity	Ortholog(s) have poly(U) RNA binding activity, role in negative regulation of induction of conjugation with cellular fusion by negative regulation of transcription from RNA polymerase II promoter and cytosol localization
AFUB_032430	Afu2g16760	G	C	missense_variant	MODERATE	c.319C>G	p.Leu107Val	Has domain(s) with predicted nucleic acid binding, nucleotide binding activity	Ortholog(s) have nucleolus localization
AFUB_032430	Afu2g16760	G	C	missense_variant	MODERATE	c.242C>G	p.Ala81Gly	Has domain(s) with predicted nucleic acid binding, nucleotide binding activity	Ortholog(s) have nucleolus localization
AFUB_063370	Afu4g06250	C	G	missense_variant	MODERATE	c.454G>C	p.Glu152Gln	Has domain(s) with predicted nucleic acid binding, nucleotide binding activity	Ortholog(s) have role in cellular response to drug and nucleolus localization
AFUB_063470	Afu4g06350	T	G	missense_variant	MODERATE	c.182A>C	p.Glu61Ala	Has domain(s) with predicted nucleic acid binding, nucleotide binding activity	Has domain(s) with predicted nucleic acid binding, nucleotide binding activity
AFUB_077470	Afu6g11460	G	C	missense_variant	MODERATE	c.1489C>G	p.Pro497Ala	Has domain(s) with predicted nucleic acid binding, nucleotide binding activity	Has domain(s) with predicted nucleic acid binding, nucleotide binding activity
AFUB_091390	Afu7g05810	G	A	missense_variant	MODERATE	c.182C>T	p.Ser61Phe	Has domain(s) with predicted nucleic acid binding, nucleotide binding activity	Has domain(s) with predicted nucleic acid binding, nucleotide binding activity
AFUB_025640	Afu2g09800	T	C	missense_variant	MODERATE	c.899T>C	p.Val300Ala	Has domain(s) with predicted nucleic acid binding, nucleotide binding activity and role in mRNA processing	Ortholog(s) have U1 snRNP, cytosol localization
AFUB_018890	Afu2g01820	T	C	missense_variant	MODERATE	c.1453A>G	p.Asn485Asp	Has domain(s) with predicted nucleic acid binding, nucleotide binding activity, role in RNA processing and intracellular localization	Has domain(s) with predicted nucleic acid binding, nucleotide binding activity, role in RNA processing and intracellular localization
AFUB_034920	Afu3g14310	T	A	missense_variant	MODERATE	c.1875T>A	p.Asp625Glu	Has domain(s) with predicted nucleic acid binding, zinc ion binding activity	Has domain(s) with predicted nucleic acid binding, zinc ion binding activity
AFUB_034920	Afu3g14310	A	G	missense_variant	MODERATE	c.1880A>G	p.Asn627Ser	Has domain(s) with predicted nucleic acid binding, zinc ion binding activity	Has domain(s) with predicted nucleic acid binding, zinc ion binding activity
AFUB_042270	Afu3g06770	G	T	missense_variant	MODERATE	c.573G>T	p.Gln191His	Has domain(s) with predicted nucleic acid binding, zinc ion binding activity	Has domain(s) with predicted nucleic acid binding, zinc ion binding activity
AFUB_043430	Afu3g05570	A	C	missense_variant	MODERATE	c.1637A>C	p.Gln546Pro	Has domain(s) with predicted nucleic acid binding, zinc ion binding activity	Has domain(s) with predicted nucleic acid binding, zinc ion binding activity
AFUB_060430	Afu5g12760	T	G	missense_variant	MODERATE	c.830A>C	p.His277Pro	Has domain(s) with predicted nucleic acid binding, zinc ion binding activity	Has domain(s) with predicted nucleic acid binding, zinc ion binding activity
AFUB_068860	Afu4g11860	T	A	missense_variant	MODERATE	c.581A>T	p.Glu194Val	Has domain(s) with predicted nucleic acid binding, zinc ion binding activity	Has domain(s) with predicted nucleic acid binding, zinc ion binding activity
AFUB_069960	Afu4g13060	G	A	missense_variant	MODERATE	c.209G>A	p.Gly70Asp	Has domain(s) with predicted nucleic acid binding, zinc ion binding activity	Has domain(s) with predicted nucleic acid binding, zinc ion binding activity
AFUB_074560	Afu6g08600	T	A	missense_variant	MODERATE	c.308A>T	p.Gln103Leu	Has domain(s) with predicted nucleic acid binding, zinc ion binding activity	Has domain(s) with predicted nucleic acid binding, zinc ion binding activity
AFUB_019160	Afu2g02080	G	T	missense_variant	MODERATE	c.14G>T	p.Arg5Met	Has domain(s) with predicted nucleic acid binding, zinc ion binding activity and intracellular localization	protein of unknown function
AFUB_019160	Afu2g02080	C	G	missense_variant	MODERATE	c.492C>G	p.Asp164Glu	Has domain(s) with predicted nucleic acid binding, zinc ion binding activity and intracellular localization	protein of unknown function
AFUB_043680	Afu3g05320	T	A	missense_variant	MODERATE	c.149A>T	p.Lys50Met	Has domain(s) with predicted nucleic acid binding, zinc ion binding activity and intracellular localization	Ortholog(s) have ATPase activator activity and role in endocytosis, rRNA processing, regulation of cell size, ribosomal large subunit biogenesis, ribosomal large subunit export from nucleus
AFUB_041620	Afu3g07480	C	T	missense_variant	MODERATE	c.1459G>A	p.Ala487Thr	Has domain(s) with predicted nucleic acid binding, zinc ion binding, nucleotide binding activity and intracellular localization	Ortholog(s) have nucleus localization
AFUB_041620	Afu3g07480	T	C	missense_variant	MODERATE	c.329A>G	p.Tyr110Cys	Has domain(s) with predicted nucleic acid binding, zinc ion binding, nucleotide binding activity and intracellular localization	Ortholog(s) have nucleus localization
AFUB_041620	Afu3g07480	G	A	missense_variant	MODERATE	c.61C>T	p.Pro21Ser	Has domain(s) with predicted nucleic acid binding, zinc ion binding, nucleotide binding activity and intracellular localization	Ortholog(s) have nucleus localization
AFUB_022210	Afu2g05180	A	G	missense_variant	MODERATE	c.100A>G	p.Asn34Asp	Has domain(s) with predicted nucleic acid binding, zinc ion binding, sequence-specific DNA binding transcription factor activity, role in regulation of transcription, DNA-dependent and nucleus localization	Has domain(s) with predicted nucleic acid binding, transcription factor activity, sequence-specific DNA binding, zinc ion binding activity, role in regulation of transcription, DNA-templated and nucleus localization
AFUB_022210	Afu2g05180	G	A	missense_variant	MODERATE	c.103G>A	p.Asp35Asn	Has domain(s) with predicted nucleic acid binding, zinc ion binding, sequence-specific DNA binding transcription factor activity, role in regulation of transcription, DNA-dependent and nucleus localization	Has domain(s) with predicted nucleic acid binding, transcription factor activity, sequence-specific DNA binding, zinc ion binding activity, role in regulation of transcription, DNA-templated and nucleus localization
AFUB_022210	Afu2g05180	A	C	missense_variant	MODERATE	c.142A>C	p.Ile48Leu	Has domain(s) with predicted nucleic acid binding, zinc ion binding, sequence-specific DNA binding transcription factor activity, role in regulation of transcription, DNA-dependent and nucleus localization	Has domain(s) with predicted nucleic acid binding, transcription factor activity, sequence-specific DNA binding, zinc ion binding activity, role in regulation of transcription, DNA-templated and nucleus localization
AFUB_022210	Afu2g05180	T	A	missense_variant	MODERATE	c.245T>A	p.Val82Asp	Has domain(s) with predicted nucleic acid binding, zinc ion binding, sequence-specific DNA binding transcription factor activity, role in regulation of transcription, DNA-dependent and nucleus localization	Has domain(s) with predicted nucleic acid binding, transcription factor activity, sequence-specific DNA binding, zinc ion binding activity, role in regulation of transcription, DNA-templated and nucleus localization
AFUB_022210	Afu2g05180	G	T	missense_variant	MODERATE	c.304G>T	p.Ala102Ser	Has domain(s) with predicted nucleic acid binding, zinc ion binding, sequence-specific DNA binding transcription factor activity, role in regulation of transcription, DNA-dependent and nucleus localization	Has domain(s) with predicted nucleic acid binding, transcription factor activity, sequence-specific DNA binding, zinc ion binding activity, role in regulation of transcription, DNA-templated and nucleus localization
AFUB_022210	Afu2g05180	C	T	missense_variant	MODERATE	c.554C>T	p.Thr185Ile	Has domain(s) with predicted nucleic acid binding, zinc ion binding, sequence-specific DNA binding transcription factor activity, role in regulation of transcription, DNA-dependent and nucleus localization	Has domain(s) with predicted nucleic acid binding, transcription factor activity, sequence-specific DNA binding, zinc ion binding activity, role in regulation of transcription, DNA-templated and nucleus localization
AFUB_022210	Afu2g05180	C	A	missense_variant	MODERATE	c.669C>A	p.Asn223Lys	Has domain(s) with predicted nucleic acid binding, zinc ion binding, sequence-specific DNA binding transcription factor activity, role in regulation of transcription, DNA-dependent and nucleus localization	Has domain(s) with predicted nucleic acid binding, transcription factor activity, sequence-specific DNA binding, zinc ion binding activity, role in regulation of transcription, DNA-templated and nucleus localization
AFUB_022210	Afu2g05180	A	G	missense_variant	MODERATE	c.692A>G	p.His231Arg	Has domain(s) with predicted nucleic acid binding, zinc ion binding, sequence-specific DNA binding transcription factor activity, role in regulation of transcription, DNA-dependent and nucleus localization	Has domain(s) with predicted nucleic acid binding, transcription factor activity, sequence-specific DNA binding, zinc ion binding activity, role in regulation of transcription, DNA-templated and nucleus localization
AFUB_022210	Afu2g05180	T	C	missense_variant	MODERATE	c.713T>C	p.Val238Ala	Has domain(s) with predicted nucleic acid binding, zinc ion binding, sequence-specific DNA binding transcription factor activity, role in regulation of transcription, DNA-dependent and nucleus localization	Has domain(s) with predicted nucleic acid binding, transcription factor activity, sequence-specific DNA binding, zinc ion binding activity, role in regulation of transcription, DNA-templated and nucleus localization
AFUB_022210	Afu2g05180	A	T	missense_variant	MODERATE	c.1268A>T	p.Gln423Leu	Has domain(s) with predicted nucleic acid binding, zinc ion binding, sequence-specific DNA binding transcription factor activity, role in regulation of transcription, DNA-dependent and nucleus localization	Has domain(s) with predicted nucleic acid binding, transcription factor activity, sequence-specific DNA binding, zinc ion binding activity, role in regulation of transcription, DNA-templated and nucleus localization
AFUB_022210	Afu2g05180	A	G	missense_variant	MODERATE	c.2143A>G	p.Thr715Ala	Has domain(s) with predicted nucleic acid binding, zinc ion binding, sequence-specific DNA binding transcription factor activity, role in regulation of transcription, DNA-dependent and nucleus localization	Has domain(s) with predicted nucleic acid binding, transcription factor activity, sequence-specific DNA binding, zinc ion binding activity, role in regulation of transcription, DNA-templated and nucleus localization
AFUB_022210	Afu2g05180	C	G	missense_variant	MODERATE	c.2487C>G	p.Ile829Met	Has domain(s) with predicted nucleic acid binding, zinc ion binding, sequence-specific DNA binding transcription factor activity, role in regulation of transcription, DNA-dependent and nucleus localization	Has domain(s) with predicted nucleic acid binding, transcription factor activity, sequence-specific DNA binding, zinc ion binding activity, role in regulation of transcription, DNA-templated and nucleus localization
AFUB_022210	Afu2g05180	G	A	missense_variant	MODERATE	c.4900G>A	p.Ala1634Thr	Has domain(s) with predicted nucleic acid binding, zinc ion binding, sequence-specific DNA binding transcription factor activity, role in regulation of transcription, DNA-dependent and nucleus localization	Has domain(s) with predicted nucleic acid binding, transcription factor activity, sequence-specific DNA binding, zinc ion binding activity, role in regulation of transcription, DNA-templated and nucleus localization
AFUB_022210	Afu2g05180	C	T	missense_variant	MODERATE	c.5021C>T	p.Ala1674Val	Has domain(s) with predicted nucleic acid binding, zinc ion binding, sequence-specific DNA binding transcription factor activity, role in regulation of transcription, DNA-dependent and nucleus localization	Has domain(s) with predicted nucleic acid binding, transcription factor activity, sequence-specific DNA binding, zinc ion binding activity, role in regulation of transcription, DNA-templated and nucleus localization
AFUB_022210	Afu2g05180	A	G	missense_variant	MODERATE	c.5209A>G	p.Ile1737Val	Has domain(s) with predicted nucleic acid binding, zinc ion binding, sequence-specific DNA binding transcription factor activity, role in regulation of transcription, DNA-dependent and nucleus localization	Has domain(s) with predicted nucleic acid binding, transcription factor activity, sequence-specific DNA binding, zinc ion binding activity, role in regulation of transcription, DNA-templated and nucleus localization
AFUB_026510	Afu2g10730	G	C	missense_variant	MODERATE	c.306G>C	p.Glu102Asp	Has domain(s) with predicted nucleoside binding, DNA binding, nucleotide binding, DNA-directed DNA polymerase activity and role in DNA replication	Ortholog(s) have DNA replication origin binding, DNA-directed DNA polymerase activity, chromatin binding, single-stranded DNA binding activity
AFUB_026510	Afu2g10730	A	T	missense_variant	MODERATE	c.2476A>T	p.Asn826Tyr	Has domain(s) with predicted nucleoside binding, DNA binding, nucleotide binding, DNA-directed DNA polymerase activity and role in DNA replication	Ortholog(s) have DNA replication origin binding, DNA-directed DNA polymerase activity, chromatin binding, single-stranded DNA binding activity
AFUB_026510	Afu2g10730	G	A	missense_variant	MODERATE	c.4310G>A	p.Gly1437Asp	Has domain(s) with predicted nucleoside binding, DNA binding, nucleotide binding, DNA-directed DNA polymerase activity and role in DNA replication	Ortholog(s) have DNA replication origin binding, DNA-directed DNA polymerase activity, chromatin binding, single-stranded DNA binding activity
AFUB_019580	Afu2g02485	G	C	missense_variant	MODERATE	c.253G>C	p.Glu85Gln	Has domain(s) with predicted nucleotide binding activity	Ortholog of Aspergillus fumigatus A1163 : AFUB_019580
AFUB_061820	Afu5g14130	G	A	missense_variant	MODERATE	c.142G>A	p.Ala48Thr	Has domain(s) with predicted nucleotide binding activity	Ortholog of A. nidulans FGSC A4 : AN9531, AN1600, AN9354, AN4608 and A. fumigatus Af293 : Afu4g03520, Afu7g06920
AFUB_061820	Afu5g14130	G	C	missense_variant	MODERATE	c.373G>C	p.Gly125Arg	Has domain(s) with predicted nucleotide binding activity	Ortholog of A. nidulans FGSC A4 : AN9531, AN1600, AN9354, AN4608 and A. fumigatus Af293 : Afu4g03520, Afu7g06920
AFUB_074740	Afu6g08780	G	A	missense_variant	MODERATE	c.589G>A	p.Glu197Lys	Has domain(s) with predicted nucleotide binding activity	Ortholog of S. cerevisiae : YGL159W, A. nidulans FGSC A4 : AN1730/prnX, A. niger CBS 513.88 : An11g06170, Aspergillus wentii : Aspwe1_0120960 and Aspergillus sydowii : Aspsy1_0038783
AFUB_080410	Afu8g07330	G	C	missense_variant	MODERATE	c.849C>G	p.Asn283Lys	Has domain(s) with predicted nucleotide binding activity	Has domain(s) with predicted NAD binding, oxidoreductase activity, acting on the aldehyde or oxo group of donors, NAD or NADP as acceptor activity and role in cellular amino acid metabolic process, oxidation-reduction process
AFUB_080410	Afu8g07330	T	C	missense_variant	MODERATE	c.695A>G	p.Asn232Ser	Has domain(s) with predicted nucleotide binding activity	Has domain(s) with predicted NAD binding, oxidoreductase activity, acting on the aldehyde or oxo group of donors, NAD or NADP as acceptor activity and role in cellular amino acid metabolic process, oxidation-reduction process
AFUB_080930	Afu8g06840	C	G	missense_variant	MODERATE	c.614G>C	p.Gly205Ala	Has domain(s) with predicted nucleotide binding activity	Ortholog of Aspergillus fumigatus A1163 : AFUB_080930
AFUB_081370	Afu8g06405	T	G	missense_variant	MODERATE	c.595A>C	p.Ser199Arg	Has domain(s) with predicted nucleotide binding activity	protein of unknown function
AFUB_081370	Afu8g06405	C	G	missense_variant	MODERATE	c.510G>C	p.Met170Ile	Has domain(s) with predicted nucleotide binding activity	protein of unknown function
AFUB_086080	Afu8g00490	T	C	missense_variant	MODERATE	c.1925A>G	p.Asn642Ser	Has domain(s) with predicted nucleotide binding activity	Putative polyketide synthase
AFUB_086080	Afu8g00490	T	C	missense_variant	MODERATE	c.64A>G	p.Arg22Gly	Has domain(s) with predicted nucleotide binding activity	Putative polyketide synthase
AFUB_086080	Afu8g00490	C	T	missense_variant	MODERATE	c.56G>A	p.Cys19Tyr	Has domain(s) with predicted nucleotide binding activity	Putative polyketide synthase
AFUB_092470	Afu7g06920	C	T	missense_variant	MODERATE	c.379C>T	p.Arg127Trp	Has domain(s) with predicted nucleotide binding activity	Ortholog of A. nidulans FGSC A4 : AN9531, AN1600, AN9354, AN4608 and A. fumigatus Af293 : Afu4g03520, Afu5g14130
AFUB_093000	Afu6g05280	G	A	missense_variant	MODERATE	c.1960G>A	p.Ala654Thr	Has domain(s) with predicted nucleotide binding activity	Ortholog(s) have RNA binding activity, role in meiosis I, positive regulation of meiotic cell cycle, premeiotic DNA replication and Mei2 nuclear dot complex, Tor2-Mei2-Ste11 complex, cytosol, nuclear chromosome localization
AFUB_097290	Afu6g00230	T	C	missense_variant	MODERATE	c.364A>G	p.Ile122Val	Has domain(s) with predicted nucleotide binding activity	Ortholog of A. nidulans FGSC A4 : AN8354, AN9181, AN8970, A. fumigatus Af293 : Afu1g12440, Afu1g12460 and A. niger CBS 513.88 : An12g03270, An10g01010, An01g11070, An11g04060, An16g00990
AFUB_097290	Afu6g00230	T	C	missense_variant	MODERATE	c.316A>G	p.Asn106Asp	Has domain(s) with predicted nucleotide binding activity	Ortholog of A. nidulans FGSC A4 : AN8354, AN9181, AN8970, A. fumigatus Af293 : Afu1g12440, Afu1g12460 and A. niger CBS 513.88 : An12g03270, An10g01010, An01g11070, An11g04060, An16g00990
AFUB_097290	Afu6g00230	G	T	missense_variant	MODERATE	c.188C>A	p.Thr63Asn	Has domain(s) with predicted nucleotide binding activity	Ortholog of A. nidulans FGSC A4 : AN8354, AN9181, AN8970, A. fumigatus Af293 : Afu1g12440, Afu1g12460 and A. niger CBS 513.88 : An12g03270, An10g01010, An01g11070, An11g04060, An16g00990
AFUB_097290	Afu6g00230	T	C	missense_variant	MODERATE	c.16A>G	p.Ile6Val	Has domain(s) with predicted nucleotide binding activity	Ortholog of A. nidulans FGSC A4 : AN8354, AN9181, AN8970, A. fumigatus Af293 : Afu1g12440, Afu1g12460 and A. niger CBS 513.88 : An12g03270, An10g01010, An01g11070, An11g04060, An16g00990
AFUB_099530	Afu4g03520	A	G	missense_variant	MODERATE	c.448A>G	p.Ile150Val	Has domain(s) with predicted nucleotide binding activity	Ortholog of A. nidulans FGSC A4 : AN9531, AN1600, AN9354, AN4608 and A. fumigatus Af293 : Afu5g14130, Afu7g06920
AFUB_099600	Afu4g03450	C	T	missense_variant	MODERATE	c.107G>A	p.Arg36His	Has domain(s) with predicted nucleotide binding activity	Ortholog of A. nidulans FGSC A4 : AN9322, A. niger CBS 513.88 : An14g02560, An01g11380, A. oryzae RIB40 : AO090011000213, Aspergillus wentii : Aspwe1_0115377 and Aspergillus sydowii : Aspsy1_0073421
AFUB_101220	Afu4g00670	C	G	missense_variant	MODERATE	c.292C>G	p.Leu98Val	Has domain(s) with predicted nucleotide binding activity	Ortholog of A. nidulans FGSC A4 : AN3421, A. oryzae RIB40 : AO090010000321, Neosartorya fischeri NRRL 181 : NFIA_045000, Aspergillus wentii : Aspwe1_0111301 and Aspergillus versicolor : Aspve1_0040449
AFUB_018170	Afu2g01090	A	G	missense_variant	MODERATE	c.1658T>C	p.Val553Ala	Has domain(s) with predicted nucleotide binding, nucleoside-triphosphatase activity	Ortholog(s) have cytosol, nucleus localization
AFUB_067310	Afu4g10190	T	C	missense_variant	MODERATE	c.958A>G	p.Lys320Glu	Has domain(s) with predicted nucleotide binding, oxidoreductase activity	putative oxidoreductase
AFUB_082620	Afu8g04870	G	T	missense_variant	MODERATE	c.202G>T	p.Ala68Ser	Has domain(s) with predicted nucleotide binding, oxidoreductase activity	Has domain(s) with predicted oxidoreductase activity
AFUB_017910	Afu2g00830	A	G	missense_variant	MODERATE	c.356A>G	p.Lys119Arg	Has domain(s) with predicted nucleotide binding, oxidoreductase activity and role in metabolic process	Has domain(s) with predicted oxidoreductase activity and role in metabolic process
AFUB_021610	Afu2g04560	T	C	missense_variant	MODERATE	c.7A>G	p.Thr3Ala	Has domain(s) with predicted nucleotide binding, oxidoreductase activity and role in metabolic process	Has domain(s) with predicted oxidoreductase activity and role in metabolic process
AFUB_023650	Afu2g07610	A	G	missense_variant	MODERATE	c.487T>C	p.Ser163Pro	Has domain(s) with predicted nucleotide binding, oxidoreductase activity and role in metabolic process	Has domain(s) with predicted oxidoreductase activity and role in metabolic process
AFUB_023650	Afu2g07610	T	C	missense_variant	MODERATE	c.427A>G	p.Ile143Val	Has domain(s) with predicted nucleotide binding, oxidoreductase activity and role in metabolic process	Has domain(s) with predicted oxidoreductase activity and role in metabolic process
AFUB_032250	Afu2g16570	G	A	missense_variant	MODERATE	c.1043C>T	p.Ala348Val	Has domain(s) with predicted nucleotide binding, oxidoreductase activity and role in metabolic process	Has domain(s) with predicted oxidoreductase activity and role in metabolic process
AFUB_033550	Afu2g17870	T	C	missense_variant	MODERATE	c.683A>G	p.Gln228Arg	Has domain(s) with predicted nucleotide binding, oxidoreductase activity and role in metabolic process	Has domain(s) with predicted oxidoreductase activity and role in metabolic process
AFUB_033880	Afu3g15350	C	G	missense_variant	MODERATE	c.327C>G	p.Phe109Leu	Has domain(s) with predicted nucleotide binding, oxidoreductase activity and role in metabolic process	Has domain(s) with predicted oxidoreductase activity and role in metabolic process
AFUB_033880	Afu3g15350	A	G	missense_variant	MODERATE	c.383A>G	p.Gln128Arg	Has domain(s) with predicted nucleotide binding, oxidoreductase activity and role in metabolic process	Has domain(s) with predicted oxidoreductase activity and role in metabolic process
AFUB_039660	Afu3g09510	G	T	missense_variant	MODERATE	c.580C>A	p.Leu194Ile	Has domain(s) with predicted nucleotide binding, oxidoreductase activity and role in metabolic process	Has domain(s) with predicted oxidoreductase activity and role in metabolic process
AFUB_046260	Afu3g02120	C	G	missense_variant	MODERATE	c.457G>C	p.Val153Leu	Has domain(s) with predicted nucleotide binding, oxidoreductase activity and role in metabolic process	Has domain(s) with predicted oxidoreductase activity and role in metabolic process
AFUB_046260	Afu3g02120	T	C	missense_variant	MODERATE	c.412A>G	p.Thr138Ala	Has domain(s) with predicted nucleotide binding, oxidoreductase activity and role in metabolic process	Has domain(s) with predicted oxidoreductase activity and role in metabolic process
AFUB_046260	Afu3g02120	T	C	missense_variant	MODERATE	c.404A>G	p.His135Arg	Has domain(s) with predicted nucleotide binding, oxidoreductase activity and role in metabolic process	Has domain(s) with predicted oxidoreductase activity and role in metabolic process
AFUB_048290	Afu3g00150	C	T	missense_variant	MODERATE	c.25C>T	p.Leu9Phe	Has domain(s) with predicted nucleotide binding, oxidoreductase activity and role in metabolic process	Has domain(s) with predicted oxidoreductase activity and role in metabolic process
AFUB_050070	Afu5g01530	A	C	missense_variant	MODERATE	c.797T>G	p.Val266Gly	Has domain(s) with predicted nucleotide binding, oxidoreductase activity and role in metabolic process	Has domain(s) with predicted oxidoreductase activity and role in metabolic process
AFUB_050070	Afu5g01530	G	C	missense_variant	MODERATE	c.543C>G	p.Ile181Met	Has domain(s) with predicted nucleotide binding, oxidoreductase activity and role in metabolic process	Has domain(s) with predicted oxidoreductase activity and role in metabolic process
AFUB_058390	Afu5g10790	G	A	missense_variant	MODERATE	c.1271C>T	p.Thr424Ile	Has domain(s) with predicted nucleotide binding, oxidoreductase activity and role in metabolic process	Ortholog(s) have endoplasmic reticulum, nuclear envelope localization
AFUB_061810	Afu5g14120	T	C	missense_variant	MODERATE	c.637A>G	p.Thr213Ala	Has domain(s) with predicted nucleotide binding, oxidoreductase activity and role in metabolic process	Ortholog(s) have cytosol, nucleus localization
AFUB_062060	Afu5g14340	T	C	missense_variant	MODERATE	c.622A>G	p.Met208Val	Has domain(s) with predicted nucleotide binding, oxidoreductase activity and role in metabolic process	Has domain(s) with predicted oxidoreductase activity and role in metabolic process
AFUB_070930	Afu4g14010	C	T	missense_variant	MODERATE	c.430G>A	p.Val144Ile	Has domain(s) with predicted nucleotide binding, oxidoreductase activity and role in metabolic process	Ortholog of A. nidulans FGSC A4 : AN5737, AN2721, A. fumigatus Af293 : Afu1g17650, Afu6g06930, A. oryzae RIB40 : AO090005000145, AO090005001229 and Aspergillus wentii : Aspwe1_0134832, Aspwe1_0418839
AFUB_079460	Afu1g01330	G	A	missense_variant	MODERATE	c.631G>A	p.Ala211Thr	Has domain(s) with predicted nucleotide binding, oxidoreductase activity and role in metabolic process	Has domain(s) with predicted oxidoreductase activity and role in metabolic process
AFUB_086260	Afu8g00280	C	T	missense_variant	MODERATE	c.547G>A	p.Glu183Lys	Has domain(s) with predicted nucleotide binding, oxidoreductase activity and role in metabolic process	Has domain(s) with predicted oxidoreductase activity and role in metabolic process
AFUB_100680	Afu4g00160	A	C	missense_variant	MODERATE	c.1013A>C	p.Tyr338Ser	Has domain(s) with predicted nucleotide binding, oxidoreductase activity and role in metabolic process	Has domain(s) with predicted oxidoreductase activity and role in metabolic process
AFUB_101410	Afu4g00910	A	G	missense_variant	MODERATE	c.557T>C	p.Val186Ala	Has domain(s) with predicted nucleotide binding, oxidoreductase activity and role in metabolic process	Putative protoporphyrinogen oxidase
AFUB_061650	Afu5g13940	C	T	missense_variant	MODERATE	c.110G>A	p.Arg37Lys	Has domain(s) with predicted nucleotide binding, oxidoreductase activity, acting on the CH-NH2 group of donors, oxygen as acceptor activity and role in oxidation-reduction process	Has domain(s) with predicted oxidoreductase activity and role in oxidation-reduction process
AFUB_091260	Afu7g05680	A	G	missense_variant	MODERATE	c.566A>G	p.Asn189Ser	Has domain(s) with predicted nucleotide binding, precorrin-2 dehydrogenase activity and role in oxidation-reduction process, siroheme biosynthetic process	Ortholog(s) have cytosol, nucleus localization
AFUB_062440	Afu5g14770	T	C	missense_variant	MODERATE	c.626A>G	p.Glu209Gly	Has domain(s) with predicted nucleotide binding, pyrroline-5-carboxylate reductase activity and role in oxidation-reduction process, proline biosynthetic process	Has domain(s) with predicted oxidoreductase activity, pyrroline-5-carboxylate reductase activity and role in oxidation-reduction process, proline biosynthetic process
AFUB_064400	Afu4g07310	A	G	missense_variant	MODERATE	c.448A>G	p.Lys150Glu	Has domain(s) with predicted nucleotidyltransferase activity and role in biosynthetic process	Ortholog(s) have ATPase activity, nicotinamide-nucleotide adenylyltransferase activity
AFUB_038860	Afu3g10290	T	C	missense_variant	MODERATE	c.829A>G	p.Thr277Ala	Has domain(s) with predicted nucleus localization	Has domain(s) with predicted nucleus localization
AFUB_042370	Afu3g06680	G	A	missense_variant	MODERATE	c.560C>T	p.Ala187Val	Has domain(s) with predicted octanoyltransferase activity, role in cellular protein modification process, lipoate biosynthetic process and cytoplasm localization	Ortholog(s) have ligase activity, role in protein lipoylation and mitochondrion localization
AFUB_044650	Afu3g03570	T	C	missense_variant	MODERATE	c.1561A>G	p.Lys521Glu	Has domain(s) with predicted oleate hydratase activity and role in fatty acid metabolic process	Has domain(s) with predicted FAD binding, oleate hydratase activity and role in fatty acid metabolic process
AFUB_044650	Afu3g03570	C	T	missense_variant	MODERATE	c.790G>A	p.Glu264Lys	Has domain(s) with predicted oleate hydratase activity and role in fatty acid metabolic process	Has domain(s) with predicted FAD binding, oleate hydratase activity and role in fatty acid metabolic process
AFUB_057580	Afu5g09970	T	C	missense_variant	MODERATE	c.1265T>C	p.Val422Ala	Has domain(s) with predicted oleate hydratase activity and role in fatty acid metabolic process	Has domain(s) with predicted FAD binding, oleate hydratase activity and role in fatty acid metabolic process
AFUB_057580	Afu5g09970	A	T	missense_variant	MODERATE	c.1759A>T	p.Arg587Trp	Has domain(s) with predicted oleate hydratase activity and role in fatty acid metabolic process	Has domain(s) with predicted FAD binding, oleate hydratase activity and role in fatty acid metabolic process
AFUB_079720		C	G	missense_variant	MODERATE	c.25G>C	p.Glu9Gln	Has domain(s) with predicted O-methyltransferase activity
AFUB_086180	Afu8g00390	A	G	missense_variant	MODERATE	c.119A>G	p.Asn40Ser	Has domain(s) with predicted O-methyltransferase activity	Predicted O-methyltransferase
AFUB_095580	Afu6g02720	A	G	missense_variant	MODERATE	c.1098A>G	p.Ile366Met	Has domain(s) with predicted oxidoreductase activity	Has domain(s) with predicted catalytic activity, oxidoreductase activity
AFUB_095580	Afu6g02720	A	G	missense_variant	MODERATE	c.1172A>G	p.Lys391Arg	Has domain(s) with predicted oxidoreductase activity	Has domain(s) with predicted catalytic activity, oxidoreductase activity
AFUB_017050	Afu1g17670	C	A	missense_variant	MODERATE	c.1706C>A	p.Ala569Glu	Has domain(s) with predicted oxidoreductase activity and role in metabolic process	Has domain(s) with predicted FAD binding, oxidoreductase activity and role in metabolic process
AFUB_019030	Afu2g01950	A	T	missense_variant	MODERATE	c.238A>T	p.Ser80Cys	Has domain(s) with predicted oxidoreductase activity and role in metabolic process	Has domain(s) with predicted FAD binding, oxidoreductase activity and role in metabolic process
AFUB_019030	Afu2g01950	A	G	missense_variant	MODERATE	c.1192A>G	p.Asn398Asp	Has domain(s) with predicted oxidoreductase activity and role in metabolic process	Has domain(s) with predicted FAD binding, oxidoreductase activity and role in metabolic process
AFUB_046800	Afu3g01600	T	G	missense_variant	MODERATE	c.724T>G	p.Cys242Gly	Has domain(s) with predicted oxidoreductase activity and role in metabolic process	Has domain(s) with predicted FAD binding, oxidoreductase activity and role in metabolic process
AFUB_046800	Afu3g01600	A	C	missense_variant	MODERATE	c.1083A>C	p.Leu361Phe	Has domain(s) with predicted oxidoreductase activity and role in metabolic process	Has domain(s) with predicted FAD binding, oxidoreductase activity and role in metabolic process
AFUB_046940	Afu3g01460	G	A	missense_variant	MODERATE	c.34G>A	p.Val12Ile	Has domain(s) with predicted oxidoreductase activity and role in metabolic process	Has domain(s) with predicted FAD binding, oxidoreductase activity and role in metabolic process
AFUB_046940	Afu3g01460	G	A	missense_variant	MODERATE	c.299G>A	p.Arg100Lys	Has domain(s) with predicted oxidoreductase activity and role in metabolic process	Has domain(s) with predicted FAD binding, oxidoreductase activity and role in metabolic process
AFUB_087630	Afu7g01050	G	A	missense_variant	MODERATE	c.542C>T	p.Ala181Val	Has domain(s) with predicted oxidoreductase activity and role in metabolic process	Has domain(s) with predicted FAD binding, oxidoreductase activity and role in metabolic process
AFUB_094800	Afu6g03490	T	C	missense_variant	MODERATE	c.394A>G	p.Ile132Val	Has domain(s) with predicted oxidoreductase activity and role in metabolic process	phenol-2-monooxygenase, putative
AFUB_018350	Afu2g01270	T	C	missense_variant	MODERATE	c.1337T>C	p.Val446Ala	Has domain(s) with predicted oxidoreductase activity and role in oxidation-reduction process	Has domain(s) with predicted oxidoreductase activity and role in oxidation-reduction process
AFUB_022250	Afu2g05220	T	C	missense_variant	MODERATE	c.679A>G	p.Thr227Ala	Has domain(s) with predicted oxidoreductase activity and role in oxidation-reduction process	Has domain(s) with predicted oxidoreductase activity and role in oxidation-reduction process
AFUB_035670	Afu3g13510	A	G	missense_variant	MODERATE	c.416T>C	p.Val139Ala	Has domain(s) with predicted oxidoreductase activity and role in oxidation-reduction process	Has domain(s) with predicted oxidoreductase activity and role in oxidation-reduction process
AFUB_045090	Afu3g03160	A	G	missense_variant	MODERATE	c.715T>C	p.Ser239Pro	Has domain(s) with predicted oxidoreductase activity and role in oxidation-reduction process	Has domain(s) with predicted oxidoreductase activity and role in oxidation-reduction process
AFUB_048910	Afu5g00460	C	A	missense_variant	MODERATE	c.1215G>T	p.Glu405Asp	Has domain(s) with predicted oxidoreductase activity and role in oxidation-reduction process	Has domain(s) with predicted oxidoreductase activity and role in oxidation-reduction process
AFUB_048910	Afu5g00460	G	T	missense_variant	MODERATE	c.404C>A	p.Pro135His	Has domain(s) with predicted oxidoreductase activity and role in oxidation-reduction process	Has domain(s) with predicted oxidoreductase activity and role in oxidation-reduction process
AFUB_048910	Afu5g00460	A	C	missense_variant	MODERATE	c.179T>G	p.Val60Gly	Has domain(s) with predicted oxidoreductase activity and role in oxidation-reduction process	Has domain(s) with predicted oxidoreductase activity and role in oxidation-reduction process
AFUB_048910	Afu5g00460	G	C	missense_variant	MODERATE	c.162C>G	p.His54Gln	Has domain(s) with predicted oxidoreductase activity and role in oxidation-reduction process	Has domain(s) with predicted oxidoreductase activity and role in oxidation-reduction process
AFUB_048910	Afu5g00460	C	T	missense_variant	MODERATE	c.154G>A	p.Glu52Lys	Has domain(s) with predicted oxidoreductase activity and role in oxidation-reduction process	Has domain(s) with predicted oxidoreductase activity and role in oxidation-reduction process
AFUB_051200	Afu5g02660	T	C	missense_variant	MODERATE	c.1690A>G	p.Thr564Ala	Has domain(s) with predicted oxidoreductase activity and role in oxidation-reduction process	Has domain(s) with predicted oxidoreductase activity and role in oxidation-reduction process
AFUB_051200	Afu5g02660	C	T	missense_variant	MODERATE	c.391G>A	p.Ala131Thr	Has domain(s) with predicted oxidoreductase activity and role in oxidation-reduction process	Has domain(s) with predicted oxidoreductase activity and role in oxidation-reduction process
AFUB_051200	Afu5g02660	T	G	missense_variant	MODERATE	c.371A>C	p.Asp124Ala	Has domain(s) with predicted oxidoreductase activity and role in oxidation-reduction process	Has domain(s) with predicted oxidoreductase activity and role in oxidation-reduction process
AFUB_065330	Afu4g08230	G	A	missense_variant	MODERATE	c.352C>T	p.His118Tyr	Has domain(s) with predicted oxidoreductase activity and role in oxidation-reduction process	Has domain(s) with predicted oxidoreductase activity and role in oxidation-reduction process
AFUB_065990	Afu4g08890	G	A	missense_variant	MODERATE	c.473C>T	p.Pro158Leu	Has domain(s) with predicted oxidoreductase activity and role in oxidation-reduction process	Has domain(s) with predicted oxidoreductase activity and role in oxidation-reduction process
AFUB_081690	Afu8g05850	T	C	missense_variant	MODERATE	c.107T>C	p.Val36Ala	Has domain(s) with predicted oxidoreductase activity and role in oxidation-reduction process	Has domain(s) with predicted oxidoreductase activity and role in oxidation-reduction process
AFUB_085300	Afu8g01310	C	G	missense_variant	MODERATE	c.359C>G	p.Ala120Gly	Has domain(s) with predicted oxidoreductase activity and role in oxidation-reduction process	Ortholog(s) have ferric-chelate reductase activity, role in cellular iron ion homeostasis, copper ion import, iron ion transport, siderophore transport and plasma membrane localization
AFUB_085300	Afu8g01310	C	T	missense_variant	MODERATE	c.1322C>T	p.Ala441Val	Has domain(s) with predicted oxidoreductase activity and role in oxidation-reduction process	Ortholog(s) have ferric-chelate reductase activity, role in cellular iron ion homeostasis, copper ion import, iron ion transport, siderophore transport and plasma membrane localization
AFUB_087210	Afu7g00620	C	A	missense_variant	MODERATE	c.512C>A	p.Thr171Asn	Has domain(s) with predicted oxidoreductase activity and role in oxidation-reduction process	Has domain(s) with predicted oxidoreductase activity and role in oxidation-reduction process
AFUB_090530	Afu7g04970	A	G	missense_variant	MODERATE	c.974T>C	p.Val325Ala	Has domain(s) with predicted oxidoreductase activity and role in oxidation-reduction process	Has domain(s) with predicted oxidoreductase activity and role in oxidation-reduction process
AFUB_091610	Afu7g06030	G	A	missense_variant	MODERATE	c.377C>T	p.Ala126Val	Has domain(s) with predicted oxidoreductase activity and role in oxidation-reduction process	Alpha-ketoglutarate-dependent taurine dioxygenase
AFUB_092360	Afu7g06780	T	C	missense_variant	MODERATE	c.341T>C	p.Met114Thr	Has domain(s) with predicted oxidoreductase activity and role in oxidation-reduction process	Has domain(s) with predicted oxidoreductase activity and role in oxidation-reduction process
AFUB_095480	Afu6g02820	T	A	missense_variant	MODERATE	c.1696A>T	p.Thr566Ser	Has domain(s) with predicted oxidoreductase activity and role in oxidation-reduction process	Putative metalloreductase
AFUB_095480	Afu6g02820	C	T	missense_variant	MODERATE	c.1459G>A	p.Glu487Lys	Has domain(s) with predicted oxidoreductase activity and role in oxidation-reduction process	Putative metalloreductase
AFUB_096170	Afu6g02170	C	T	missense_variant	MODERATE	c.1763G>A	p.Gly588Glu	Has domain(s) with predicted oxidoreductase activity and role in oxidation-reduction process	Ortholog(s) have ferric-chelate reductase activity, role in copper ion import, iron ion transport and plasma membrane localization
AFUB_096170	Afu6g02170	T	C	missense_variant	MODERATE	c.979A>G	p.Asn327Asp	Has domain(s) with predicted oxidoreductase activity and role in oxidation-reduction process	Ortholog(s) have ferric-chelate reductase activity, role in copper ion import, iron ion transport and plasma membrane localization
AFUB_101660	Afu4g01150	A	G	missense_variant	MODERATE	c.812A>G	p.His271Arg	Has domain(s) with predicted oxidoreductase activity and role in oxidation-reduction process	Has domain(s) with predicted oxidoreductase activity and role in oxidation-reduction process
AFUB_025240	Afu2g09370	A	G	missense_variant	MODERATE	c.49T>C	p.Trp17Arg	Has domain(s) with predicted oxidoreductase activity, acting on CH-OH group of donors activity and role in oxidation-reduction process	Has domain(s) with predicted oxidoreductase activity, acting on CH-OH group of donors activity and role in oxidation-reduction process
AFUB_034730	Afu3g14500	A	G	missense_variant	MODERATE	c.422T>C	p.Ile141Thr	Has domain(s) with predicted oxidoreductase activity, acting on paired donors, with incorporation or reduction of molecular oxygen, 2-oxoglutarate as one donor, and incorporation of one atom each of oxygen into both donors activity	Has domain(s) with predicted catalytic activity and role in metabolic process
AFUB_034730	Afu3g14500	A	G	missense_variant	MODERATE	c.379T>C	p.Phe127Leu	Has domain(s) with predicted oxidoreductase activity, acting on paired donors, with incorporation or reduction of molecular oxygen, 2-oxoglutarate as one donor, and incorporation of one atom each of oxygen into both donors activity	Has domain(s) with predicted catalytic activity and role in metabolic process
AFUB_035470	Afu3g13720	G	T	missense_variant	MODERATE	c.415G>T	p.Gly139Cys	Has domain(s) with predicted oxidoreductase activity, acting on paired donors, with incorporation or reduction of molecular oxygen, 2-oxoglutarate as one donor, and incorporation of one atom each of oxygen into both donors activity	Has domain(s) with predicted oxidoreductase activity, acting on paired donors, with incorporation or reduction of molecular oxygen, 2-oxoglutarate as one donor, and incorporation of one atom each of oxygen into both donors activity
AFUB_049440	Afu5g01000	C	A	missense_variant	MODERATE	c.106C>A	p.Pro36Thr	Has domain(s) with predicted oxidoreductase activity, acting on paired donors, with incorporation or reduction of molecular oxygen, 2-oxoglutarate as one donor, and incorporation of one atom each of oxygen into both donors activity	Putative oxidoreductase, 2OG-Fe(II) oxygenase family protein
AFUB_054965	Afu5g07420	G	A	missense_variant	MODERATE	c.616G>A	p.Ala206Thr	Has domain(s) with predicted oxidoreductase activity, acting on paired donors, with incorporation or reduction of molecular oxygen, 2-oxoglutarate as one donor, and incorporation of one atom each of oxygen into both donors activity	Ortholog of A. nidulans FGSC A4 : AN3951, A. niger CBS 513.88 : An09g03880, Aspergillus wentii : Aspwe1_0023575, Aspergillus versicolor : Aspve1_0172120 and Aspergillus niger ATCC 1015 : 130700-mRNA
AFUB_058730	Afu5g11160	G	A	missense_variant	MODERATE	c.242G>A	p.Ser81Asn	Has domain(s) with predicted oxidoreductase activity, acting on paired donors, with incorporation or reduction of molecular oxygen, 2-oxoglutarate as one donor, and incorporation of one atom each of oxygen into both donors activity	Has domain(s) with predicted oxidoreductase activity, acting on paired donors, with incorporation or reduction of molecular oxygen, 2-oxoglutarate as one donor, and incorporation of one atom each of oxygen into both donors activity
AFUB_059870	Afu5g12242	C	T	missense_variant	MODERATE	c.845G>A	p.Ser282Asn	Has domain(s) with predicted oxidoreductase activity, acting on paired donors, with incorporation or reduction of molecular oxygen, 2-oxoglutarate as one donor, and incorporation of one atom each of oxygen into both donors activity	Ortholog(s) have cytosol, nucleus localization
AFUB_086420	Afu8g00110	C	G	missense_variant	MODERATE	c.158C>G	p.Ala53Gly	Has domain(s) with predicted oxidoreductase activity, acting on paired donors, with incorporation or reduction of molecular oxygen, 2-oxoglutarate as one donor, and incorporation of one atom each of oxygen into both donors activity	Has domain(s) with predicted oxidoreductase activity, acting on paired donors, with incorporation or reduction of molecular oxygen, 2-oxoglutarate as one donor, and incorporation of one atom each of oxygen into both donors activity
AFUB_021900	Afu2g04870	G	A	missense_variant	MODERATE	c.503G>A	p.Gly168Asp	Has domain(s) with predicted oxidoreductase activity, acting on the aldehyde or oxo group of donors, disulfide as acceptor activity and role in metabolic process	Has domain(s) with predicted oxidoreductase activity, acting on the aldehyde or oxo group of donors, disulfide as acceptor activity and role in metabolic process
AFUB_084450	Afu8g02160	T	G	missense_variant	MODERATE	c.1202A>C	p.Tyr401Ser	Has domain(s) with predicted oxidoreductase activity, acting on the aldehyde or oxo group of donors, NAD or NADP as acceptor activity and role in oxidation-reduction process	Has domain(s) with predicted oxidoreductase activity, oxidoreductase activity, acting on the aldehyde or oxo group of donors, NAD or NADP as acceptor activity and role in oxidation-reduction process
AFUB_084450	Afu8g02160	C	T	missense_variant	MODERATE	c.893G>A	p.Gly298Glu	Has domain(s) with predicted oxidoreductase activity, acting on the aldehyde or oxo group of donors, NAD or NADP as acceptor activity and role in oxidation-reduction process	Has domain(s) with predicted oxidoreductase activity, oxidoreductase activity, acting on the aldehyde or oxo group of donors, NAD or NADP as acceptor activity and role in oxidation-reduction process
AFUB_094530	Afu6g03770	T	C	missense_variant	MODERATE	c.400A>G	p.Thr134Ala	Has domain(s) with predicted oxidoreductase activity, acting on the aldehyde or oxo group of donors, NAD or NADP as acceptor activity and role in oxidation-reduction process	Ortholog(s) have role in reciprocal meiotic recombination and cytosol, endoplasmic reticulum, nucleus localization
AFUB_102030	Afu4g01550	A	C	missense_variant	MODERATE	c.1085A>C	p.His362Pro	Has domain(s) with predicted oxidoreductase activity, acting on the aldehyde or oxo group of donors, NAD or NADP as acceptor activity and role in oxidation-reduction process	Has domain(s) with predicted oxidoreductase activity, oxidoreductase activity, acting on the aldehyde or oxo group of donors, NAD or NADP as acceptor activity and role in oxidation-reduction process
AFUB_034080	Afu3g15140	T	C	missense_variant	MODERATE	c.734T>C	p.Phe245Ser	Has domain(s) with predicted oxidoreductase activity, acting on the CH-OH group of donors, NAD or NADP as acceptor activity and role in oxidation-reduction process	Putative isocitrate dehydrogenase with a predicted role in the tricarboxylic acid cycle (TCA) cycle
AFUB_027340	Afu2g11590	A	T	missense_variant	MODERATE	c.277A>T	p.Asn93Tyr	Has domain(s) with predicted oxidoreductase, transferase activity, transferring hexosyl groups activity and role in oxidation-reduction process	Has domain(s) with predicted transferase activity, transferring hexosyl groups activity and role in metabolic process
AFUB_027340	Afu2g11590	C	A	missense_variant	MODERATE	c.925C>A	p.Pro309Thr	Has domain(s) with predicted oxidoreductase, transferase activity, transferring hexosyl groups activity and role in oxidation-reduction process	Has domain(s) with predicted transferase activity, transferring hexosyl groups activity and role in metabolic process
AFUB_080500	Afu8g07250	C	T	missense_variant	MODERATE	c.8C>T	p.Pro3Leu	Has domain(s) with predicted pectinesterase activity, role in cell wall modification and cell wall localization	Has domain(s) with predicted pectinesterase activity, role in cell wall modification and cell wall localization
AFUB_080500	Afu8g07250	A	G	missense_variant	MODERATE	c.881A>G	p.Glu294Gly	Has domain(s) with predicted pectinesterase activity, role in cell wall modification and cell wall localization	Has domain(s) with predicted pectinesterase activity, role in cell wall modification and cell wall localization
AFUB_085090	Afu8g01520	A	G	missense_variant	MODERATE	c.362T>C	p.Ile121Thr	Has domain(s) with predicted pectinesterase activity, role in cell wall modification and cell wall localization	Putative pectinesterase
AFUB_053350	Afu5g05800	G	T	missense_variant	MODERATE	c.97C>A	p.Leu33Ile	Has domain(s) with predicted peptidase activity, role in signal peptide processing and signal peptidase complex, integral to membrane localization	Has domain(s) with predicted peptidase activity, role in signal peptide processing and integral component of membrane, signal peptidase complex localization
AFUB_061060	Afu5g13350	G	T	missense_variant	MODERATE	c.1325C>A	p.Pro442Gln	Has domain(s) with predicted peptidyl-prolyl cis-trans isomerase, ubiquitin-protein ligase activity, role in protein folding, protein ubiquitination and ubiquitin ligase complex localization	Putative peptidyl-prolyl cis-trans isomerase
AFUB_049080	Afu5g00610	G	A	missense_variant	MODERATE	c.919C>T	p.His307Tyr	Has domain(s) with predicted peroxidase activity	Has domain(s) with predicted peroxidase activity
AFUB_049080	Afu5g00610	A	G	missense_variant	MODERATE	c.796T>C	p.Tyr266His	Has domain(s) with predicted peroxidase activity	Has domain(s) with predicted peroxidase activity
AFUB_049080	Afu5g00610	C	T	missense_variant	MODERATE	c.646G>A	p.Gly216Arg	Has domain(s) with predicted peroxidase activity	Has domain(s) with predicted peroxidase activity
AFUB_100690	Afu4g00180	G	A	missense_variant	MODERATE	c.730G>A	p.Val244Ile	Has domain(s) with predicted peroxidase, iron ion binding, electron carrier, heme binding, oxidoreductase activity, acting on paired donors, with incorporation or reduction of molecular oxygen activity	Fatty acid 8,11-diol synthase
AFUB_100690	Afu4g00180	A	G	missense_variant	MODERATE	c.1441A>G	p.Asn481Asp	Has domain(s) with predicted peroxidase, iron ion binding, electron carrier, heme binding, oxidoreductase activity, acting on paired donors, with incorporation or reduction of molecular oxygen activity	Fatty acid 8,11-diol synthase
AFUB_100690	Afu4g00180	G	A	missense_variant	MODERATE	c.3061G>A	p.Val1021Met	Has domain(s) with predicted peroxidase, iron ion binding, electron carrier, heme binding, oxidoreductase activity, acting on paired donors, with incorporation or reduction of molecular oxygen activity	Fatty acid 8,11-diol synthase
AFUB_039690		A	C	missense_variant	MODERATE	c.103T>G	p.Cys35Gly	Has domain(s) with predicted peroxiredoxin activity and role in oxidation-reduction process
AFUB_092430	Afu7g06850	T	G	missense_variant	MODERATE	c.127T>G	p.Ser43Ala	Has domain(s) with predicted phosphatase activity and role in metabolic process	Has domain(s) with predicted phosphatase activity and role in metabolic process
AFUB_073420	Afu6g07440	C	G	missense_variant	MODERATE	c.5377G>C	p.Gly1793Arg	Has domain(s) with predicted phosphatidylinositol phosphate kinase, ATP binding, zinc ion binding activity, role in phosphatidylinositol metabolic process, cellular protein metabolic process and nucleus localization	Ortholog(s) have 1-phosphatidylinositol-3-phosphate 5-kinase activity, phosphatidylinositol-3-phosphate binding activity
AFUB_073420	Afu6g07440	T	C	missense_variant	MODERATE	c.5368A>G	p.Asn1790Asp	Has domain(s) with predicted phosphatidylinositol phosphate kinase, ATP binding, zinc ion binding activity, role in phosphatidylinositol metabolic process, cellular protein metabolic process and nucleus localization	Ortholog(s) have 1-phosphatidylinositol-3-phosphate 5-kinase activity, phosphatidylinositol-3-phosphate binding activity
AFUB_016320	Afu1g16930	A	C	missense_variant	MODERATE	c.1010A>C	p.Asn337Thr	Has domain(s) with predicted phosphatidylserine decarboxylase activity and role in phospholipid biosynthetic process	Has domain(s) with predicted phosphatidylserine decarboxylase activity and role in phospholipid biosynthetic process
AFUB_097260	Afu6g00260	T	G	missense_variant	MODERATE	c.481A>C	p.Asn161His	Has domain(s) with predicted phosphatidylserine decarboxylase activity and role in phospholipid biosynthetic process	Has domain(s) with predicted phosphatidylserine decarboxylase activity and role in phospholipid biosynthetic process
AFUB_074690	Afu6g08730	T	C	missense_variant	MODERATE	c.1225A>G	p.Thr409Ala	Has domain(s) with predicted phosphogluconate dehydrogenase (decarboxylating), NADP binding activity and role in pentose-phosphate shunt	Has domain(s) with predicted NADP binding, coenzyme binding, oxidoreductase activity, acting on the CH-OH group of donors, NAD or NADP as acceptor, phosphogluconate dehydrogenase (decarboxylating) activity
AFUB_030660	Afu2g15010	C	G	missense_variant	MODERATE	c.5926G>C	p.Ala1976Pro	Has domain(s) with predicted phosphorelay response regulator, protein serine/threonine kinase, ATP binding, protein tyrosine kinase activity	Ortholog(s) have protein kinase activity
AFUB_101530	Afu4g01020	A	G	missense_variant	MODERATE	c.812A>G	p.Lys271Arg	Has domain(s) with predicted phosphorelay sensor kinase, phosphorelay response regulator, ATP binding activity, role in phosphorylation, phosphorelay signal transduction system, regulation of transcription, DNA-dependent and membrane localization	Ortholog(s) have protein histidine kinase activity and role in peptidyl-histidine autophosphorylation
AFUB_101530	Afu4g01020	C	G	missense_variant	MODERATE	c.844C>G	p.Pro282Ala	Has domain(s) with predicted phosphorelay sensor kinase, phosphorelay response regulator, ATP binding activity, role in phosphorylation, phosphorelay signal transduction system, regulation of transcription, DNA-dependent and membrane localization	Ortholog(s) have protein histidine kinase activity and role in peptidyl-histidine autophosphorylation
AFUB_101530	Afu4g01020	G	A	missense_variant	MODERATE	c.2188G>A	p.Gly730Arg	Has domain(s) with predicted phosphorelay sensor kinase, phosphorelay response regulator, ATP binding activity, role in phosphorylation, phosphorelay signal transduction system, regulation of transcription, DNA-dependent and membrane localization	Ortholog(s) have protein histidine kinase activity and role in peptidyl-histidine autophosphorylation
AFUB_031740	Afu2g16060	C	T	missense_variant	MODERATE	c.220C>T	p.Pro74Ser	Has domain(s) with predicted phosphoric diester hydrolase activity and role in lipid metabolic process	Ortholog of A. nidulans FGSC A4 : AN2145, A. fumigatus Af293 : Afu4g14200, A. niger CBS 513.88 : An13g01980, An15g06410, An02g04730 and A. oryzae RIB40 : AO090026000400, AO090012001029
AFUB_066380	Afu4g09255	C	A	missense_variant	MODERATE	c.1316G>T	p.Arg439Leu	Has domain(s) with predicted phosphoric diester hydrolase activity and role in lipid metabolic process	Has domain(s) with predicted phosphoric diester hydrolase activity and role in lipid metabolic process
AFUB_071350	Afu4g14200	G	C	missense_variant	MODERATE	c.647C>G	p.Thr216Ser	Has domain(s) with predicted phosphoric diester hydrolase activity and role in lipid metabolic process	Ortholog of S. cerevisiae : AIM6, A. nidulans FGSC A4 : AN2145, A. fumigatus Af293 : Afu2g16060 and A. niger CBS 513.88 : An13g01980, An15g06410, An02g04730
AFUB_071350	Afu4g14200	G	T	missense_variant	MODERATE	c.311C>A	p.Pro104His	Has domain(s) with predicted phosphoric diester hydrolase activity and role in lipid metabolic process	Ortholog of S. cerevisiae : AIM6, A. nidulans FGSC A4 : AN2145, A. fumigatus Af293 : Afu2g16060 and A. niger CBS 513.88 : An13g01980, An15g06410, An02g04730
AFUB_026830	Afu2g11070	A	G	missense_variant	MODERATE	c.1610T>C	p.Ile537Thr	Has domain(s) with predicted phosphoric diester hydrolase activity, role in DNA repair and nucleus localization	Ortholog(s) have nucleus localization
AFUB_026830	Afu2g11070	G	A	missense_variant	MODERATE	c.1169C>T	p.Ala390Val	Has domain(s) with predicted phosphoric diester hydrolase activity, role in DNA repair and nucleus localization	Ortholog(s) have nucleus localization
AFUB_026830	Afu2g11070	C	A	missense_variant	MODERATE	c.814G>T	p.Ala272Ser	Has domain(s) with predicted phosphoric diester hydrolase activity, role in DNA repair and nucleus localization	Ortholog(s) have nucleus localization
AFUB_093940	Afu6g04350	T	G	missense_variant	MODERATE	c.607A>C	p.Thr203Pro	Has domain(s) with predicted phosphoric diester hydrolase activity, role in DNA repair and nucleus localization	Has domain(s) with predicted phosphoric diester hydrolase activity, role in DNA repair and nucleus localization
AFUB_089210	Afu7g03680	A	T	missense_variant	MODERATE	c.2837T>A	p.Leu946His	Has domain(s) with predicted phosphoric ester hydrolase activity and role in phosphatidylinositol phosphorylation, phosphatidylinositol dephosphorylation	Ortholog(s) have calcium ion binding, inositol-1,2,4,5,6-pentakisphosphate 5-phosphatase activity and inositol-1,2,4,5-tetrakisphosphate 5-phosphatase activity, more
AFUB_029010	Afu2g13370	C	G	missense_variant	MODERATE	c.349G>C	p.Glu117Gln	Has domain(s) with predicted phosphotransferase activity, alcohol group as acceptor activity	Ortholog(s) have 1-phosphatidylinositol 4-kinase activity
AFUB_071840	Afu4g14600	T	C	missense_variant	MODERATE	c.1231A>G	p.Met411Val	Has domain(s) with predicted phosphotransferase activity, alcohol group as acceptor, ATP binding activity and role in amino sugar metabolic process, peptidoglycan turnover	Has domain(s) with predicted ATP binding, phosphotransferase activity, alcohol group as acceptor activity and role in amino sugar metabolic process, peptidoglycan turnover
AFUB_071840	Afu4g14600	A	G	missense_variant	MODERATE	c.785T>C	p.Leu262Pro	Has domain(s) with predicted phosphotransferase activity, alcohol group as acceptor, ATP binding activity and role in amino sugar metabolic process, peptidoglycan turnover	Has domain(s) with predicted ATP binding, phosphotransferase activity, alcohol group as acceptor activity and role in amino sugar metabolic process, peptidoglycan turnover
AFUB_024120	Afu2g08110	A	C	missense_variant	MODERATE	c.1369T>G	p.Ser457Ala	Has domain(s) with predicted phosphotransferase activity, alcohol group as acceptor, ATP binding activity and role in carbohydrate metabolic process	Has domain(s) with predicted ATP binding, glucose binding, hexokinase activity, phosphotransferase activity, alcohol group as acceptor activity
AFUB_024120	Afu2g08110	C	T	missense_variant	MODERATE	c.644G>A	p.Cys215Tyr	Has domain(s) with predicted phosphotransferase activity, alcohol group as acceptor, ATP binding activity and role in carbohydrate metabolic process	Has domain(s) with predicted ATP binding, glucose binding, hexokinase activity, phosphotransferase activity, alcohol group as acceptor activity
AFUB_089290	Afu7g03760	T	C	missense_variant	MODERATE	c.4033T>C	p.Phe1345Leu	Has domain(s) with predicted phosphotransferase activity, alcohol group as acceptor, binding activity and role in phosphatidylinositol phosphorylation, phosphatidylinositol-mediated signaling	Putative 1-phosphatidylinositol 4-kinase
AFUB_047580	Afu3g00820	T	G	missense_variant	MODERATE	c.17T>G	p.Met6Arg	Has domain(s) with predicted poly(beta-D-mannuronate) lyase activity, role in alginic acid catabolic process and periplasmic space localization	Has domain(s) with predicted poly(beta-D-mannuronate) lyase activity, role in alginic acid catabolic process and periplasmic space localization
AFUB_047580	Afu3g00820	A	C	missense_variant	MODERATE	c.747A>C	p.Gln249His	Has domain(s) with predicted poly(beta-D-mannuronate) lyase activity, role in alginic acid catabolic process and periplasmic space localization	Has domain(s) with predicted poly(beta-D-mannuronate) lyase activity, role in alginic acid catabolic process and periplasmic space localization
AFUB_070460	Afu4g13540	G	A	missense_variant	MODERATE	c.671C>T	p.Pro224Leu	Has domain(s) with predicted potassium ion transmembrane transporter activity, role in potassium ion transmembrane transport and integral to membrane localization	Putative potassium uptake transporter
AFUB_098670	Afu4g04350	C	T	missense_variant	MODERATE	c.1105G>A	p.Ala369Thr	Has domain(s) with predicted pre-mRNA intronic binding, nucleotide binding, nucleoside-triphosphatase activity, role in mRNA splicing, via spliceosome and spliceosomal complex localization	Ortholog(s) have U2-type spliceosomal complex localization
AFUB_019040	Afu2g01960	T	C	missense_variant	MODERATE	c.40A>G	p.Asn14Asp	Has domain(s) with predicted prenyltransferase activity and integral to membrane localization	Has domain(s) with predicted prenyltransferase activity and integral component of membrane localization
AFUB_050520	Afu5g02000	G	C	missense_variant	MODERATE	c.39C>G	p.Asn13Lys	Has domain(s) with predicted proline racemase activity	Has domain(s) with predicted proline racemase activity
AFUB_009460	Afu1g10040	A	G	missense_variant	MODERATE	c.4T>C	p.Ser2Pro	Has domain(s) with predicted protein binding activity	Ortholog(s) have role in ascospore formation, asexual sporulation resulting in formation of a cellular spore and mitochondrion, nucleus localization
AFUB_011700	Afu1g12230	A	C	missense_variant	MODERATE	c.88T>G	p.Phe30Val	Has domain(s) with predicted protein binding activity	Ortholog of A. oryzae RIB40 : AO090023000461, Neosartorya fischeri NRRL 181 : NFIA_013280, Aspergillus fumigatus A1163 : AFUB_011700 and Aspergillus clavatus NRRL 1 : ACLA_023230
AFUB_013010	Afu1g13520	T	C	missense_variant	MODERATE	c.725A>G	p.Lys242Arg	Has domain(s) with predicted protein binding activity	SET domain protein
AFUB_017000	Afu1g17620	A	G	missense_variant	MODERATE	c.122T>C	p.Val41Ala	Has domain(s) with predicted protein binding activity	Ortholog of A. oryzae RIB40 : AO090011000197, Aspergillus flavus NRRL 3357 : AFL2T_04974, Neosartorya fischeri NRRL 181 : NFIA_007750 and Aspergillus versicolor : Aspve1_0087209
AFUB_017000	Afu1g17620	T	C	missense_variant	MODERATE	c.97A>G	p.Lys33Glu	Has domain(s) with predicted protein binding activity	Ortholog of A. oryzae RIB40 : AO090011000197, Aspergillus flavus NRRL 3357 : AFL2T_04974, Neosartorya fischeri NRRL 181 : NFIA_007750 and Aspergillus versicolor : Aspve1_0087209
AFUB_018740	Afu2g01670	A	G	missense_variant	MODERATE	c.2089A>G	p.Ile697Val	Has domain(s) with predicted protein binding activity	Ortholog of A. nidulans FGSC A4 : AN7686, A. niger CBS 513.88 : An03g04770, A. oryzae RIB40 : AO090701000780, Aspergillus wentii : Aspwe1_0028985 and Aspergillus sydowii : Aspsy1_0152669
AFUB_018830	Afu2g01760	G	A	missense_variant	MODERATE	c.2071G>A	p.Asp691Asn	Has domain(s) with predicted protein binding activity	Ortholog of A. nidulans FGSC A4 : AN0391, AN7222, A. fumigatus Af293 : Afu1g01490, A. niger CBS 513.88 : An03g06670, An15g07300 and A. oryzae RIB40 : AO090010000045/aoiD, AO090102000259
AFUB_018830	Afu2g01760	C	T	missense_variant	MODERATE	c.4012C>T	p.Arg1338Cys	Has domain(s) with predicted protein binding activity	Ortholog of A. nidulans FGSC A4 : AN0391, AN7222, A. fumigatus Af293 : Afu1g01490, A. niger CBS 513.88 : An03g06670, An15g07300 and A. oryzae RIB40 : AO090010000045/aoiD, AO090102000259
AFUB_018830	Afu2g01760	A	G	missense_variant	MODERATE	c.4463A>G	p.Gln1488Arg	Has domain(s) with predicted protein binding activity	Ortholog of A. nidulans FGSC A4 : AN0391, AN7222, A. fumigatus Af293 : Afu1g01490, A. niger CBS 513.88 : An03g06670, An15g07300 and A. oryzae RIB40 : AO090010000045/aoiD, AO090102000259
AFUB_019220	Afu2g02140	T	C	missense_variant	MODERATE	c.89A>G	p.Glu30Gly	Has domain(s) with predicted protein binding activity	Ortholog of A. nidulans FGSC A4 : AN4593, A. niger CBS 513.88 : An09g03850, A. oryzae RIB40 : AO090011000489, Aspergillus wentii : Aspwe1_0041741 and Aspergillus sydowii : Aspsy1_0155688
AFUB_019510	Afu2g02420	C	T	missense_variant	MODERATE	c.98G>A	p.Ser33Asn	Has domain(s) with predicted protein binding activity	Ortholog(s) have role in ascospore formation, conidium formation, hyphal growth, regulation of meiosis I, regulation of mitotic nuclear division, syncytium formation by plasma membrane fusion, vacuole organization
AFUB_020750	Afu2g03680	C	A	missense_variant	MODERATE	c.378G>T	p.Gln126His	Has domain(s) with predicted protein binding activity	Ortholog of A. nidulans FGSC A4 : AN3819, A. niger CBS 513.88 : An07g08240, Aspergillus wentii : Aspwe1_0051534, Aspergillus sydowii : Aspsy1_0088765 and Aspergillus terreus NIH2624 : ATET_09522
AFUB_021800	Afu2g04760	C	A	missense_variant	MODERATE	c.4816G>T	p.Ala1606Ser	Has domain(s) with predicted protein binding activity	Ortholog(s) have Cul3-RING ubiquitin ligase complex localization
AFUB_021800	Afu2g04760	A	G	missense_variant	MODERATE	c.3740T>C	p.Leu1247Ser	Has domain(s) with predicted protein binding activity	Ortholog(s) have Cul3-RING ubiquitin ligase complex localization
AFUB_022000	Afu2g04970	C	G	missense_variant	MODERATE	c.224C>G	p.Thr75Ser	Has domain(s) with predicted protein binding activity	Ortholog(s) have cytoplasm localization
AFUB_022000	Afu2g04970	C	A	missense_variant	MODERATE	c.238C>A	p.Leu80Ile	Has domain(s) with predicted protein binding activity	Ortholog(s) have cytoplasm localization
AFUB_022470	Afu2g05440	G	C	missense_variant	MODERATE	c.390G>C	p.Met130Ile	Has domain(s) with predicted protein binding activity	Ortholog(s) have cytosol, nucleus localization
AFUB_024680	Afu2g08775	C	T	missense_variant	MODERATE	c.1741G>A	p.Glu581Lys	Has domain(s) with predicted protein binding activity	Ortholog of Neosartorya fischeri NRRL 181 : NFIA_084360, Aspergillus wentii : Aspwe1_0176138, Aspergillus fumigatus A1163 : AFUB_024680 and Aspergillus clavatus NRRL 1 : ACLA_080620
AFUB_025810	Afu2g09990	A	G	missense_variant	MODERATE	c.2200A>G	p.Asn734Asp	Has domain(s) with predicted protein binding activity	Ortholog(s) have cytosol, nucleus localization
AFUB_026970	Afu2g11210	T	C	missense_variant	MODERATE	c.364A>G	p.Thr122Ala	Has domain(s) with predicted protein binding activity	Ortholog of A. nidulans FGSC A4 : AN5891, A. niger CBS 513.88 : An02g03210, A. oryzae RIB40 : AO090026000529, Neosartorya fischeri NRRL 181 : NFIA_086490 and Aspergillus clavatus NRRL 1 : ACLA_070170
AFUB_027320	Afu2g11570	A	G	missense_variant	MODERATE	c.29A>G	p.His10Arg	Has domain(s) with predicted protein binding activity	F-box domain protein
AFUB_028090	Afu2g12430	T	G	missense_variant	MODERATE	c.1034T>G	p.Leu345Trp	Has domain(s) with predicted protein binding activity	Protein expressed at higher levels in 48 h biofilm vs planktonic cells
AFUB_035740	Afu3g13460	G	A	missense_variant	MODERATE	c.1868C>T	p.Thr623Met	Has domain(s) with predicted protein binding activity	Ortholog of A. niger CBS 513.88 : An02g09330, A. oryzae RIB40 : AO090012000779, Neosartorya fischeri NRRL 181 : NFIA_063890, Aspergillus wentii : Aspwe1_0038130 and Aspergillus versicolor : Aspve1_0070181
AFUB_037310	Afu3g11870	T	A	missense_variant	MODERATE	c.1532T>A	p.Met511Lys	Has domain(s) with predicted protein binding activity	Ortholog of A. nidulans FGSC A4 : AN2861, A. niger CBS 513.88 : An02g07700, A. oryzae RIB40 : AO090003000750, Aspergillus wentii : Aspwe1_0105255 and Aspergillus sydowii : Aspsy1_0042742
AFUB_038100	Afu3g11040	A	G	missense_variant	MODERATE	c.1504A>G	p.Ile502Val	Has domain(s) with predicted protein binding activity	Ortholog(s) have role in Golgi to plasma membrane transport, exocytosis and cell division site, cell tip, plasma membrane localization
AFUB_038910	Afu3g10250	C	G	missense_variant	MODERATE	c.1259G>C	p.Ser420Thr	Has domain(s) with predicted protein binding activity	Ortholog(s) have role in mitotic actomyosin contractile ring assembly and actomyosin contractile ring, cytosol localization
AFUB_038910	Afu3g10250	G	A	missense_variant	MODERATE	c.353C>T	p.Ser118Leu	Has domain(s) with predicted protein binding activity	Ortholog(s) have role in mitotic actomyosin contractile ring assembly and actomyosin contractile ring, cytosol localization
AFUB_039420	Afu3g09750	G	A	missense_variant	MODERATE	c.985C>T	p.Leu329Phe	Has domain(s) with predicted protein binding activity	Ortholog(s) have role in cellular response to biotic stimulus, cellular response to starvation and filamentous growth of a population of unicellular organisms in response to biotic stimulus, more
AFUB_041630	Afu3g07460	C	A	missense_variant	MODERATE	c.3777G>T	p.Trp1259Cys	Has domain(s) with predicted protein binding activity	Ortholog of A. nidulans FGSC A4 : AN10921, A. niger CBS 513.88 : An01g14390, Neosartorya fischeri NRRL 181 : NFIA_069710 and Aspergillus niger ATCC 1015 : 119074-mRNA
AFUB_042700	Afu3g06360	T	A	missense_variant	MODERATE	c.218A>T	p.Asp73Val	Has domain(s) with predicted protein binding activity	Ortholog of A. nidulans FGSC A4 : AN4754, A. niger CBS 513.88 : An11g09980, A. oryzae RIB40 : AO090020000115, Aspergillus wentii : Aspwe1_0029373 and Aspergillus sydowii : Aspsy1_0087864
AFUB_042860	Afu3g06200	A	G	missense_variant	MODERATE	c.650A>G	p.Asp217Gly	Has domain(s) with predicted protein binding activity	Ortholog(s) have anaphase-promoting complex localization
AFUB_046370	Afu3g02030	A	T	missense_variant	MODERATE	c.846T>A	p.Asn282Lys	Has domain(s) with predicted protein binding activity	Ortholog of Aspergillus fumigatus A1163 : AFUB_046370
AFUB_046690	Afu3g01710	A	C	missense_variant	MODERATE	c.670A>C	p.Thr224Pro	Has domain(s) with predicted protein binding activity	Ortholog of Neosartorya fischeri NRRL 181 : NFIA_002810 and Aspergillus fumigatus A1163 : AFUB_046690
AFUB_046770	Afu3g01620	G	C	missense_variant	MODERATE	c.944C>G	p.Ala315Gly	Has domain(s) with predicted protein binding activity	Ortholog of A. oryzae RIB40 : AO090020000391, Aspergillus flavus NRRL 3357 : AFL2T_10925, Neosartorya fischeri NRRL 181 : NFIA_002610 and Aspergillus fumigatus A1163 : AFUB_046770
AFUB_046770	Afu3g01620	C	T	missense_variant	MODERATE	c.943G>A	p.Ala315Thr	Has domain(s) with predicted protein binding activity	Ortholog of A. oryzae RIB40 : AO090020000391, Aspergillus flavus NRRL 3357 : AFL2T_10925, Neosartorya fischeri NRRL 181 : NFIA_002610 and Aspergillus fumigatus A1163 : AFUB_046770
AFUB_047700	Afu3g00720	C	T	missense_variant	MODERATE	c.302G>A	p.Arg101His	Has domain(s) with predicted protein binding activity	protein of unknown function
AFUB_049310	Afu5g00860	G	A	missense_variant	MODERATE	c.482C>T	p.Thr161Met	Has domain(s) with predicted protein binding activity	protein of unknown function
AFUB_049310	Afu5g00860	G	A	missense_variant	MODERATE	c.392C>T	p.Pro131Leu	Has domain(s) with predicted protein binding activity	protein of unknown function
AFUB_049310	Afu5g00860	C	T	missense_variant	MODERATE	c.313G>A	p.Val105Ile	Has domain(s) with predicted protein binding activity	protein of unknown function
AFUB_049310	Afu5g00860	A	C	missense_variant	MODERATE	c.39T>G	p.Phe13Leu	Has domain(s) with predicted protein binding activity	protein of unknown function
AFUB_049310	Afu5g00860	T	G	missense_variant	MODERATE	c.16A>C	p.Thr6Pro	Has domain(s) with predicted protein binding activity	protein of unknown function
AFUB_050930	Afu5g02400	A	G	missense_variant	MODERATE	c.635A>G	p.His212Arg	Has domain(s) with predicted protein binding activity	Ortholog(s) have cytosol, mitotic spindle pole body, nucleus localization
AFUB_051920	Afu5g03400	A	G	missense_variant	MODERATE	c.1313A>G	p.Glu438Gly	Has domain(s) with predicted protein binding activity	Ortholog(s) have cell division site, cell tip localization
AFUB_052660	Afu5g04150	A	G	missense_variant	MODERATE	c.865T>C	p.Phe289Leu	Has domain(s) with predicted protein binding activity	Ortholog(s) have cytosol, nucleus localization
AFUB_052810	Afu5g04290	A	C	missense_variant	MODERATE	c.163T>G	p.Ser55Ala	Has domain(s) with predicted protein binding activity	WW domain protein
AFUB_052820	Afu5g04300	A	G	missense_variant	MODERATE	c.299T>C	p.Val100Ala	Has domain(s) with predicted protein binding activity	Ortholog of A. nidulans FGSC A4 : AN8282, A. niger CBS 513.88 : An09g06770, A. oryzae RIB40 : AO090102000636, Aspergillus wentii : Aspwe1_0137804 and Aspergillus sydowii : Aspsy1_0519687
AFUB_054100	Afu5g06550	A	T	missense_variant	MODERATE	c.2829T>A	p.Asp943Glu	Has domain(s) with predicted protein binding activity	Ortholog of A. nidulans FGSC A4 : AN2259, A. niger CBS 513.88 : An17g01100, A. oryzae RIB40 : AO090701000188, Aspergillus wentii : Aspwe1_0023497 and Aspergillus sydowii : Aspsy1_0054289
AFUB_054100	Afu5g06550	T	C	missense_variant	MODERATE	c.571A>G	p.Asn191Asp	Has domain(s) with predicted protein binding activity	Ortholog of A. nidulans FGSC A4 : AN2259, A. niger CBS 513.88 : An17g01100, A. oryzae RIB40 : AO090701000188, Aspergillus wentii : Aspwe1_0023497 and Aspergillus sydowii : Aspsy1_0054289
AFUB_055190	Afu5g07650	A	G	missense_variant	MODERATE	c.624A>G	p.Ile208Met	Has domain(s) with predicted protein binding activity	Ortholog of Aspergillus glaucus : Aspgl1_0083704
AFUB_056760	Afu5g09220	A	C	missense_variant	MODERATE	c.4402A>C	p.Ser1468Arg	Has domain(s) with predicted protein binding activity	Ortholog(s) have cytosol localization
AFUB_057110	Afu5g09560	C	G	missense_variant	MODERATE	c.166G>C	p.Ala56Pro	Has domain(s) with predicted protein binding activity	Ortholog(s) have unfolded protein binding activity
AFUB_057120	Afu5g09570	A	G	missense_variant	MODERATE	c.463T>C	p.Phe155Leu	Has domain(s) with predicted protein binding activity	Ortholog of A. nidulans FGSC A4 : AN8804, A. niger CBS 513.88 : An07g03360, A. oryzae RIB40 : AO090020000584, Aspergillus wentii : Aspwe1_0035346 and Aspergillus sydowii : Aspsy1_0049430
AFUB_058630	Afu5g11060	C	T	missense_variant	MODERATE	c.865G>A	p.Gly289Arg	Has domain(s) with predicted protein binding activity	Ortholog(s) have role in chromatin remodeling and ASTRA complex, cytosol localization
AFUB_059420	Afu5g11870	T	G	missense_variant	MODERATE	c.2232T>G	p.Asp744Glu	Has domain(s) with predicted protein binding activity	Ortholog(s) have role in cellular protein localization, positive regulation of ubiquitin-specific protease activity and cell cortex of cell tip, cell division site, cytosol localization
AFUB_059950	Afu5g12330	A	G	missense_variant	MODERATE	c.155A>G	p.Asn52Ser	Has domain(s) with predicted protein binding activity	Ortholog(s) have endoplasmic reticulum membrane, mitotic spindle pole body, nucleus localization
AFUB_060370	Afu5g12710	A	G	missense_variant	MODERATE	c.7A>G	p.Thr3Ala	Has domain(s) with predicted protein binding activity	SET domain protein
AFUB_060370	Afu5g12710	C	T	missense_variant	MODERATE	c.85C>T	p.Arg29Cys	Has domain(s) with predicted protein binding activity	SET domain protein
AFUB_060370	Afu5g12710	G	A	missense_variant	MODERATE	c.776G>A	p.Arg259His	Has domain(s) with predicted protein binding activity	SET domain protein
AFUB_060370	Afu5g12710	T	C	missense_variant	MODERATE	c.1552T>C	p.Trp518Arg	Has domain(s) with predicted protein binding activity	SET domain protein
AFUB_061260	Afu5g13560	T	G	missense_variant	MODERATE	c.544T>G	p.Phe182Val	Has domain(s) with predicted protein binding activity	Ortholog of A. nidulans FGSC A4 : AN6908, A. niger CBS 513.88 : An14g05050, A. oryzae RIB40 : AO090113000013, Aspergillus wentii : Aspwe1_0452655 and Aspergillus sydowii : Aspsy1_0589528
AFUB_061660	Afu5g13970	C	A	missense_variant	MODERATE	c.1270C>A	p.Leu424Met	Has domain(s) with predicted protein binding activity	Ortholog(s) have role in conidiophore development, hyphal growth, sporocarp development involved in sexual reproduction, syncytium formation by plasma membrane fusion
AFUB_061660	Afu5g13970	C	T	missense_variant	MODERATE	c.1532C>T	p.Pro511Leu	Has domain(s) with predicted protein binding activity	Ortholog(s) have role in conidiophore development, hyphal growth, sporocarp development involved in sexual reproduction, syncytium formation by plasma membrane fusion
AFUB_061660	Afu5g13970	C	T	missense_variant	MODERATE	c.3548C>T	p.Pro1183Leu	Has domain(s) with predicted protein binding activity	Ortholog(s) have role in conidiophore development, hyphal growth, sporocarp development involved in sexual reproduction, syncytium formation by plasma membrane fusion
AFUB_062260	Afu5g14582	G	C	missense_variant	MODERATE	c.2207C>G	p.Ser736Trp	Has domain(s) with predicted protein binding activity	Has domain(s) with predicted catalytic activity and role in nucleoside metabolic process
AFUB_062260	Afu5g14582	A	T	missense_variant	MODERATE	c.1937T>A	p.Val646Glu	Has domain(s) with predicted protein binding activity	Has domain(s) with predicted catalytic activity and role in nucleoside metabolic process
AFUB_062260	Afu5g14582	G	A	missense_variant	MODERATE	c.1571C>T	p.Thr524Met	Has domain(s) with predicted protein binding activity	Has domain(s) with predicted catalytic activity and role in nucleoside metabolic process
AFUB_063080	Afu4g05980	C	T	missense_variant	MODERATE	c.751C>T	p.Pro251Ser	Has domain(s) with predicted protein binding activity	Ortholog of A. nidulans FGSC A4 : AN4306, A. niger CBS 513.88 : An04g00180, A. oryzae RIB40 : AO090023001000, Aspergillus wentii : Aspwe1_0100570 and Aspergillus sydowii : Aspsy1_0094858
AFUB_064350	Afu4g07260	C	T	missense_variant	MODERATE	c.1046C>T	p.Pro349Leu	Has domain(s) with predicted protein binding activity	Ortholog(s) have role in positive regulation of establishment of bipolar cell polarity regulating cell shape and cell division site, cell tip, cytosol, mitotic spindle pole body, nucleus localization
AFUB_064520	Afu4g07430	A	C	missense_variant	MODERATE	c.205A>C	p.Ile69Leu	Has domain(s) with predicted protein binding activity	Ortholog of A. nidulans FGSC A4 : AN4450, A. niger CBS 513.88 : An04g01810, Aspergillus wentii : Aspwe1_0034603, Aspergillus sydowii : Aspsy1_0163077 and Aspergillus terreus NIH2624 : ATET_05464
AFUB_064520	Afu4g07430	A	G	missense_variant	MODERATE	c.1120A>G	p.Arg374Gly	Has domain(s) with predicted protein binding activity	Ortholog of A. nidulans FGSC A4 : AN4450, A. niger CBS 513.88 : An04g01810, Aspergillus wentii : Aspwe1_0034603, Aspergillus sydowii : Aspsy1_0163077 and Aspergillus terreus NIH2624 : ATET_05464
AFUB_064590	Afu4g07500	A	C	missense_variant	MODERATE	c.582T>G	p.Asn194Lys	Has domain(s) with predicted protein binding activity	Ortholog(s) have snoRNA binding activity, role in cellular response to drug and 90S preribosome, box C/D snoRNP complex, small-subunit processome localization
AFUB_064660	Afu4g07570	A	G	missense_variant	MODERATE	c.1432A>G	p.Ile478Val	Has domain(s) with predicted protein binding activity	Ortholog(s) have role in maturation of 5.8S rRNA from tricistronic rRNA transcript (SSU-rRNA, 5.8S rRNA, LSU-rRNA), maturation of LSU-rRNA from tricistronic rRNA transcript (SSU-rRNA, 5.8S rRNA, LSU-rRNA), ribosomal large subunit assembly
AFUB_066260	Afu4g09160	G	A	missense_variant	MODERATE	c.17G>A	p.Gly6Asp	Has domain(s) with predicted protein binding activity	Ortholog of Aspergillus fumigatus A1163 : AFUB_066260
AFUB_066490	Afu4g09370	C	T	missense_variant	MODERATE	c.1451C>T	p.Pro484Leu	Has domain(s) with predicted protein binding activity	Ortholog of A. nidulans FGSC A4 : AN0698, AN9272, A. fumigatus Af293 : Afu1g13610, A. niger CBS 513.88 : An08g06690, An07g08670, A. oryzae RIB40 : AO090012000513 and Aspergillus wentii : Aspwe1_0171952
AFUB_066580	Afu4g09460	C	G	missense_variant	MODERATE	c.1137G>C	p.Leu379Phe	Has domain(s) with predicted protein binding activity	Ortholog of Neosartorya fischeri NRRL 181 : NFIA_106560, Aspergillus versicolor : Aspve1_0060598, Aspergillus fumigatus A1163 : AFUB_066580 and Aspergillus sydowii : Aspsy1_0052051, Aspsy1_0148309
AFUB_067670	Afu4g10570	G	A	missense_variant	MODERATE	c.962C>T	p.Thr321Ile	Has domain(s) with predicted protein binding activity	Ortholog(s) have enzyme activator activity and role in ascospore wall assembly, meiotic DNA integrity checkpoint, positive regulation of protein catabolic process, proteolysis, synaptonemal complex assembly
AFUB_068140	Afu4g11110	C	G	missense_variant	MODERATE	c.3460C>G	p.Gln1154Glu	Has domain(s) with predicted protein binding activity	Ortholog(s) have cytosol, endoplasmic reticulum, mitotic spindle pole body, nucleus localization
AFUB_068870	Afu4g11870	A	T	missense_variant	MODERATE	c.928T>A	p.Leu310Ile	Has domain(s) with predicted protein binding activity	Ortholog(s) have alpha-tubulin binding activity, role in protein folding, tubulin complex assembly and cytosol, nucleus localization
AFUB_073460	Afu6g07490	T	C	missense_variant	MODERATE	c.1454A>G	p.Gln485Arg	Has domain(s) with predicted protein binding activity	Ortholog(s) have role in endocytic recycling and cytosol, endosome, nucleus localization
AFUB_073460	Afu6g07490	C	T	missense_variant	MODERATE	c.1266G>A	p.Met422Ile	Has domain(s) with predicted protein binding activity	Ortholog(s) have role in endocytic recycling and cytosol, endosome, nucleus localization
AFUB_074730	Afu6g08770	C	T	missense_variant	MODERATE	c.155C>T	p.Thr52Ile	Has domain(s) with predicted protein binding activity	Ortholog of Neosartorya fischeri NRRL 181 : NFIA_054420, Aspergillus fumigatus A1163 : AFUB_074730 and Aspergillus clavatus NRRL 1 : ACLA_083640
AFUB_076440	Afu6g10390	G	C	missense_variant	MODERATE	c.4165C>G	p.Arg1389Gly	Has domain(s) with predicted protein binding activity	Ortholog of A. nidulans FGSC A4 : AN2459/sepK, A. niger CBS 513.88 : An11g00870, Aspergillus wentii : Aspwe1_0067855, Aspergillus sydowii : Aspsy1_0335542 and Aspergillus terreus NIH2624 : ATET_02481
AFUB_076440	Afu6g10390	C	T	missense_variant	MODERATE	c.1892G>A	p.Ser631Asn	Has domain(s) with predicted protein binding activity	Ortholog of A. nidulans FGSC A4 : AN2459/sepK, A. niger CBS 513.88 : An11g00870, Aspergillus wentii : Aspwe1_0067855, Aspergillus sydowii : Aspsy1_0335542 and Aspergillus terreus NIH2624 : ATET_02481
AFUB_076660	Afu6g10620	T	G	missense_variant	MODERATE	c.470A>C	p.Asp157Ala	Has domain(s) with predicted protein binding activity	Ortholog(s) have role in cellular protein localization, signal transduction involved in mitotic spindle assembly checkpoint and bub1-bub3 complex, condensed nuclear chromosome kinetochore, nucleoplasm localization
AFUB_077410	Afu6g11400	T	G	missense_variant	MODERATE	c.1636A>C	p.Ser546Arg	Has domain(s) with predicted protein binding activity	Ortholog(s) have cytosol localization
AFUB_078600	Afu6g12600	T	C	missense_variant	MODERATE	c.827A>G	p.Glu276Gly	Has domain(s) with predicted protein binding activity	Ortholog of A. nidulans FGSC A4 : AN3693, A. niger CBS 513.88 : An06g01780, A. oryzae RIB40 : AO090003000373, Aspergillus wentii : Aspwe1_0203403 and Aspergillus sydowii : Aspsy1_0892534
AFUB_079360	Afu1g01420	A	C	missense_variant	MODERATE	c.166A>C	p.Lys56Gln	Has domain(s) with predicted protein binding activity	Ortholog of A. niger CBS 513.88 : An01g01980, An14g00460, A. oryzae RIB40 : AO090138000165, AO090038000492 and Neosartorya fischeri NRRL 181 : NFIA_023210
AFUB_079360	Afu1g01420	A	G	missense_variant	MODERATE	c.1003A>G	p.Thr335Ala	Has domain(s) with predicted protein binding activity	Ortholog of A. niger CBS 513.88 : An01g01980, An14g00460, A. oryzae RIB40 : AO090138000165, AO090038000492 and Neosartorya fischeri NRRL 181 : NFIA_023210
AFUB_079840		G	A	missense_variant	MODERATE	c.725G>A	p.Gly242Glu	Has domain(s) with predicted protein binding activity
AFUB_079840		A	C	missense_variant	MODERATE	c.728A>C	p.His243Pro	Has domain(s) with predicted protein binding activity
AFUB_079900		T	C	missense_variant	MODERATE	c.23T>C	p.Ile8Thr	Has domain(s) with predicted protein binding activity
AFUB_079900		C	T	missense_variant	MODERATE	c.119C>T	p.Thr40Met	Has domain(s) with predicted protein binding activity
AFUB_081770	Afu8g05780	T	C	missense_variant	MODERATE	c.2395A>G	p.Met799Val	Has domain(s) with predicted protein binding activity	Ortholog of Aspergillus fumigatus A1163 : AFUB_081770 and Aspergillus zonatus : Aspzo1_1313164
AFUB_081770	Afu8g05780	T	C	missense_variant	MODERATE	c.1672A>G	p.Ile558Val	Has domain(s) with predicted protein binding activity	Ortholog of Aspergillus fumigatus A1163 : AFUB_081770 and Aspergillus zonatus : Aspzo1_1313164
AFUB_084080	Afu8g02500	A	C	missense_variant	MODERATE	c.670A>C	p.Ile224Leu	Has domain(s) with predicted protein binding activity	Predicted glutathione S transferase
AFUB_084470	Afu8g02140	G	T	missense_variant	MODERATE	c.1957C>A	p.Arg653Ser	Has domain(s) with predicted protein binding activity	Ortholog of A. nidulans FGSC A4 : AN8767, A. fumigatus Af293 : Afu3g02830, A. niger CBS 513.88 : An10g00890, An04g07720, An02g09440 and A. oryzae RIB40 : AO090011000172, AO090023000667
AFUB_084470	Afu8g02140	C	G	missense_variant	MODERATE	c.504G>C	p.Met168Ile	Has domain(s) with predicted protein binding activity	Ortholog of A. nidulans FGSC A4 : AN8767, A. fumigatus Af293 : Afu3g02830, A. niger CBS 513.88 : An10g00890, An04g07720, An02g09440 and A. oryzae RIB40 : AO090011000172, AO090023000667
AFUB_086220	Afu8g00350	C	G	missense_variant	MODERATE	c.2947G>C	p.Gly983Arg	Has domain(s) with predicted protein binding activity	Ortholog of Aspergillus fumigatus A1163 : AFUB_086220
AFUB_086220	Afu8g00350	T	C	missense_variant	MODERATE	c.2807A>G	p.Asp936Gly	Has domain(s) with predicted protein binding activity	Ortholog of Aspergillus fumigatus A1163 : AFUB_086220
AFUB_086220	Afu8g00350	T	C	missense_variant	MODERATE	c.2611A>G	p.Lys871Glu	Has domain(s) with predicted protein binding activity	Ortholog of Aspergillus fumigatus A1163 : AFUB_086220
AFUB_086220	Afu8g00350	C	T	missense_variant	MODERATE	c.2582G>A	p.Arg861Lys	Has domain(s) with predicted protein binding activity	Ortholog of Aspergillus fumigatus A1163 : AFUB_086220
AFUB_086220	Afu8g00350	G	C	missense_variant	MODERATE	c.2563C>G	p.Leu855Val	Has domain(s) with predicted protein binding activity	Ortholog of Aspergillus fumigatus A1163 : AFUB_086220
AFUB_086280	Afu8g00260	G	A	missense_variant	MODERATE	c.151G>A	p.Glu51Lys	Has domain(s) with predicted protein binding activity	Putative ankyrin repeat protein with a predicted role in fumitremorgin B synthesis
AFUB_086280	Afu8g00260	A	G	missense_variant	MODERATE	c.1364A>G	p.Tyr455Cys	Has domain(s) with predicted protein binding activity	Putative ankyrin repeat protein with a predicted role in fumitremorgin B synthesis
AFUB_086640		G	A	missense_variant	MODERATE	c.898C>T	p.Arg300Cys	Has domain(s) with predicted protein binding activity
AFUB_086640		C	T	missense_variant	MODERATE	c.433G>A	p.Gly145Arg	Has domain(s) with predicted protein binding activity
AFUB_086640		C	T	missense_variant	MODERATE	c.376G>A	p.Gly126Arg	Has domain(s) with predicted protein binding activity
AFUB_086640		G	A	missense_variant	MODERATE	c.61C>T	p.Arg21Cys	Has domain(s) with predicted protein binding activity
AFUB_087140	Afu7g00550	G	A	missense_variant	MODERATE	c.1000G>A	p.Asp334Asn	Has domain(s) with predicted protein binding activity	Ortholog of A. nidulans FGSC A4 : AN8468, AN2021, A. niger CBS 513.88 : An15g05630, An11g03460, An11g07530, An04g03850, An09g00640 and A. oryzae RIB40 : AO090005000041, AO090701000541, AO090038000448
AFUB_088570	Afu7g02000	T	G	missense_variant	MODERATE	c.1411T>G	p.Ser471Ala	Has domain(s) with predicted protein binding activity	Ortholog(s) have protein binding, bridging activity
AFUB_091180	Afu7g05600	T	G	missense_variant	MODERATE	c.1451A>C	p.Asn484Thr	Has domain(s) with predicted protein binding activity	Ortholog(s) have cytosol, nucleus localization
AFUB_092240	Afu7g06670	C	A	missense_variant	MODERATE	c.420C>A	p.Asp140Glu	Has domain(s) with predicted protein binding activity	Ortholog of A. nidulans FGSC A4 : AN3342, AN10302, AN4609, A. niger CBS 513.88 : An04g04320, An16g05670, An04g03250, A. oryzae RIB40 : AO090011000012 and Aspergillus wentii : Aspwe1_0024918, Aspwe1_0156490
AFUB_092240	Afu7g06670	A	G	missense_variant	MODERATE	c.1040A>G	p.Asp347Gly	Has domain(s) with predicted protein binding activity	Ortholog of A. nidulans FGSC A4 : AN3342, AN10302, AN4609, A. niger CBS 513.88 : An04g04320, An16g05670, An04g03250, A. oryzae RIB40 : AO090011000012 and Aspergillus wentii : Aspwe1_0024918, Aspwe1_0156490
AFUB_092240	Afu7g06670	C	T	missense_variant	MODERATE	c.3163C>T	p.Leu1055Phe	Has domain(s) with predicted protein binding activity	Ortholog of A. nidulans FGSC A4 : AN3342, AN10302, AN4609, A. niger CBS 513.88 : An04g04320, An16g05670, An04g03250, A. oryzae RIB40 : AO090011000012 and Aspergillus wentii : Aspwe1_0024918, Aspwe1_0156490
AFUB_093330	Afu6g04960	T	C	missense_variant	MODERATE	c.2353T>C	p.Ser785Pro	Has domain(s) with predicted protein binding activity	Ortholog of A. niger CBS 513.88 : An15g00360, A. oryzae RIB40 : AO090701000042, Neosartorya fischeri NRRL 181 : NFIA_051520 and Aspergillus wentii : Aspwe1_0327865
AFUB_093650	Afu6g04650	G	A	missense_variant	MODERATE	c.800C>T	p.Pro267Leu	Has domain(s) with predicted protein binding activity	Ortholog(s) have role in cohesin localization to chromatin, establishment of mitotic sister chromatid cohesion, positive regulation of maintenance of mitotic sister chromatid cohesion
AFUB_093650	Afu6g04650	G	A	missense_variant	MODERATE	c.614C>T	p.Ser205Leu	Has domain(s) with predicted protein binding activity	Ortholog(s) have role in cohesin localization to chromatin, establishment of mitotic sister chromatid cohesion, positive regulation of maintenance of mitotic sister chromatid cohesion
AFUB_095630	Afu6g02680	G	A	missense_variant	MODERATE	c.1166C>T	p.Thr389Met	Has domain(s) with predicted protein binding activity	Ortholog(s) have cytosol, ubiquitin ligase complex localization
AFUB_096710	Afu6g00760	A	G	missense_variant&splice_region_variant	MODERATE	c.50A>G	p.Asp17Gly	Has domain(s) with predicted protein binding activity	Predicted glutathione S transferase
AFUB_098500	Afu4g04510	A	T	missense_variant	MODERATE	c.1138A>T	p.Ile380Phe	Has domain(s) with predicted protein binding activity	Ortholog of A. nidulans FGSC A4 : AN6999, A. niger CBS 513.88 : An14g00320, Aspergillus wentii : Aspwe1_0174570, Aspergillus sydowii : Aspsy1_0158040 and Aspergillus terreus NIH2624 : ATET_02743
AFUB_099030	Afu4g03980	A	G	missense_variant	MODERATE	c.383A>G	p.Asp128Gly	Has domain(s) with predicted protein binding activity	Ortholog of A. nidulans FGSC A4 : AN7048, A. niger CBS 513.88 : An14g00890, A. oryzae RIB40 : AO090011000319, Aspergillus wentii : Aspwe1_0115559 and Aspergillus sydowii : Aspsy1_0184047
AFUB_100470	Afu4g02680	A	C	missense_variant	MODERATE	c.626A>C	p.Lys209Thr	Has domain(s) with predicted protein binding activity	Ortholog of A. niger CBS 513.88 : An12g06800, A. oryzae RIB40 : AO090005000330, Neosartorya fischeri NRRL 181 : NFIA_031130 and Aspergillus wentii : Aspwe1_0175939
AFUB_100790	Afu4g00250	G	C	missense_variant	MODERATE	c.565G>C	p.Asp189His	Has domain(s) with predicted protein binding activity	WD40 repeat protein
AFUB_100790	Afu4g00250	A	G	missense_variant	MODERATE	c.1084A>G	p.Asn362Asp	Has domain(s) with predicted protein binding activity	WD40 repeat protein
AFUB_100960	Afu4g00420	C	G	missense_variant	MODERATE	c.462C>G	p.Cys154Trp	Has domain(s) with predicted protein binding activity	Ortholog of Neosartorya fischeri NRRL 181 : NFIA_045220 and Aspergillus fumigatus A1163 : AFUB_100960
AFUB_100960	Afu4g00420	G	C	missense_variant	MODERATE	c.464G>C	p.Gly155Ala	Has domain(s) with predicted protein binding activity	Ortholog of Neosartorya fischeri NRRL 181 : NFIA_045220 and Aspergillus fumigatus A1163 : AFUB_100960
AFUB_100960	Afu4g00420	G	A	missense_variant	MODERATE	c.478G>A	p.Gly160Arg	Has domain(s) with predicted protein binding activity	Ortholog of Neosartorya fischeri NRRL 181 : NFIA_045220 and Aspergillus fumigatus A1163 : AFUB_100960
AFUB_101670	Afu4g01160	G	C	missense_variant	MODERATE	c.2546C>G	p.Ser849Trp	Has domain(s) with predicted protein binding activity	Ortholog of A. nidulans FGSC A4 : AN5364, A. fumigatus Af293 : Afu2g12780, Neosartorya fischeri NRRL 181 : NFIA_044160, NFIA_087930 and Aspergillus wentii : Aspwe1_0097047
AFUB_053870	Afu5g06340	C	A	missense_variant	MODERATE	c.913G>T	p.Val305Phe	Has domain(s) with predicted protein binding activity and cytoplasm localization	Ortholog(s) have cell division site, cytosol, nucleus localization
AFUB_022880	Afu2g05850	G	C	missense_variant	MODERATE	c.291C>G	p.Asp97Glu	Has domain(s) with predicted protein binding activity and nuclear chromosome localization	Ortholog(s) have role in double-strand break repair via homologous recombination, mitotic sister chromatid cohesion and horsetail nucleus leading edge, nuclear mitotic cohesin complex localization
AFUB_018280	Afu2g01200	T	C	missense_variant	MODERATE	c.422A>G	p.Lys141Arg	Has domain(s) with predicted protein binding activity and role in intracellular signal transduction	Ortholog(s) have cell division site, cell tip localization
AFUB_050670	Afu5g02140	C	T	missense_variant	MODERATE	c.3182G>A	p.Arg1061Gln	Has domain(s) with predicted protein binding activity and role in phosphatidylinositol phosphorylation, phosphatidylinositol dephosphorylation	Putative inositol polyphosphate phosphatase
AFUB_050670	Afu5g02140	T	A	missense_variant	MODERATE	c.92A>T	p.His31Leu	Has domain(s) with predicted protein binding activity and role in phosphatidylinositol phosphorylation, phosphatidylinositol dephosphorylation	Putative inositol polyphosphate phosphatase
AFUB_008240	Afu1g08830	A	G	missense_variant	MODERATE	c.250A>G	p.Asn84Asp	Has domain(s) with predicted protein binding activity and role in protein targeting to Golgi	Ortholog of A. nidulans FGSC A4 : AN10186, A. niger CBS 513.88 : An08g00290, Neosartorya fischeri NRRL 181 : NFIA_016830, Aspergillus wentii : Aspwe1_0036259 and Aspergillus clavatus NRRL 1 : ACLA_026670
AFUB_043140	Afu3g05890	T	G	missense_variant	MODERATE	c.230T>G	p.Leu77Arg	Has domain(s) with predicted protein binding activity and role in regulation of DNA-dependent transcription, elongation, regulation of transcription from RNA polymerase II promoter	Ortholog(s) have role in CLRC ubiquitin ligase complex localization to heterochromatin, chromatin maintenance, chromatin silencing at centromere and chromatin silencing at rDNA, more
AFUB_009610	Afu1g10200	C	T	missense_variant	MODERATE	c.566C>T	p.Ser189Phe	Has domain(s) with predicted protein binding activity, role in RNA processing and intracellular localization	Ortholog(s) have Prp19 complex, spliceosomal complex localization
AFUB_064630	Afu4g07540	A	G	missense_variant	MODERATE	c.2381A>G	p.Gln794Arg	Has domain(s) with predicted protein binding activity, role in rRNA processing and small-subunit processome localization	Ortholog(s) have role in establishment or maintenance of cell polarity
AFUB_064630	Afu4g07540	T	A	missense_variant	MODERATE	c.2879T>A	p.Val960Asp	Has domain(s) with predicted protein binding activity, role in rRNA processing and small-subunit processome localization	Ortholog(s) have role in establishment or maintenance of cell polarity
AFUB_067300	Afu4g10180	G	T	missense_variant	MODERATE	c.1136G>T	p.Arg379Leu	Has domain(s) with predicted protein binding, 7S RNA binding activity, role in SRP-dependent cotranslational protein targeting to membrane and signal recognition particle localization	Ortholog(s) have cytosol, nucleus localization
AFUB_067300	Afu4g10180	C	T	missense_variant	MODERATE	c.1685C>T	p.Thr562Ile	Has domain(s) with predicted protein binding, 7S RNA binding activity, role in SRP-dependent cotranslational protein targeting to membrane and signal recognition particle localization	Ortholog(s) have cytosol, nucleus localization
AFUB_049840	Afu5g01330	A	C	missense_variant	MODERATE	c.1415A>C	p.Tyr472Ser	Has domain(s) with predicted protein binding, acid phosphatase, metal ion binding activity	Has domain(s) with predicted acid phosphatase activity, hydrolase activity, metal ion binding activity
AFUB_058250	Afu5g10630	A	G	missense_variant	MODERATE	c.1151A>G	p.Lys384Arg	Has domain(s) with predicted protein binding, adenyl nucleotide binding, voltage-gated chloride channel activity, role in chloride transport, transmembrane transport and membrane localization	Has domain(s) with predicted ion channel activity, voltage-gated chloride channel activity, role in chloride transport, transmembrane transport and membrane localization
AFUB_085230	Afu8g01380	A	G	missense_variant	MODERATE	c.35A>G	p.Gln12Arg	Has domain(s) with predicted protein binding, ADP binding activity	Has domain(s) with predicted ADP binding activity
AFUB_075850	Afu6g09800	T	C	missense_variant	MODERATE	c.427T>C	p.Ser143Pro	Has domain(s) with predicted protein binding, aspartic-type endopeptidase activity and role in proteolysis	Has domain(s) with predicted aspartic-type endopeptidase activity and role in proteolysis
AFUB_019260	Afu2g02170	C	G	missense_variant	MODERATE	c.3177C>G	p.Asp1059Glu	Has domain(s) with predicted protein binding, ATP binding activity, role in DNA repair, chromosome condensation, sister chromatid cohesion, DNA recombination and chromosome localization	Putative nuclear condensin complex subunit
AFUB_027840	Afu2g12150	T	G	missense_variant	MODERATE	c.10695T>G	p.His3565Gln	Has domain(s) with predicted protein binding, ATP binding, ATPase activity, role in protein complex assembly and nucleus localization	Ortholog(s) have role in rRNA processing, ribosomal large subunit assembly and mitochondrion, mitotic spindle pole body, nucleoplasm, preribosome, large subunit precursor localization
AFUB_027840	Afu2g12150	A	G	missense_variant	MODERATE	c.12772A>G	p.Asn4258Asp	Has domain(s) with predicted protein binding, ATP binding, ATPase activity, role in protein complex assembly and nucleus localization	Ortholog(s) have role in rRNA processing, ribosomal large subunit assembly and mitochondrion, mitotic spindle pole body, nucleoplasm, preribosome, large subunit precursor localization
AFUB_054150	Afu5g06600	A	C	missense_variant	MODERATE	c.3675T>G	p.Asn1225Lys	Has domain(s) with predicted protein binding, ATP binding, DNA binding, helicase activity	Has domain(s) with predicted ATP binding, DNA binding, helicase activity, nucleic acid binding activity
AFUB_054150	Afu5g06600	C	T	missense_variant	MODERATE	c.2968G>A	p.Asp990Asn	Has domain(s) with predicted protein binding, ATP binding, DNA binding, helicase activity	Has domain(s) with predicted ATP binding, DNA binding, helicase activity, nucleic acid binding activity
AFUB_053860	Afu5g06330	G	A	missense_variant	MODERATE	c.617C>T	p.Pro206Leu	Has domain(s) with predicted protein binding, ATP binding, DNA binding, helicase activity, role in regulation of transcription, DNA-dependent and nucleus localization	Ortholog(s) have role in cellular response to biotic stimulus, cellular response to neutral pH and filamentous growth of a population of unicellular organisms in response to biotic stimulus, more
AFUB_025000	Afu2g09120	T	C	missense_variant	MODERATE	c.1775T>C	p.Val592Ala	Has domain(s) with predicted protein binding, ATP binding, methyltransferase, zinc ion binding, helicase, DNA binding activity and role in DNA methylation	Has domain(s) with predicted ATP binding, DNA binding, helicase activity, methyltransferase activity, nucleic acid binding, zinc ion binding activity and role in DNA methylation
AFUB_083280	Afu8g04270	A	G	missense_variant	MODERATE	c.908A>G	p.Glu303Gly	Has domain(s) with predicted protein binding, ATP binding, nucleoside-triphosphatase activity	Ortholog(s) have nucleus localization
AFUB_083280	Afu8g04270	A	G	missense_variant	MODERATE	c.2294A>G	p.Lys765Arg	Has domain(s) with predicted protein binding, ATP binding, nucleoside-triphosphatase activity	Ortholog(s) have nucleus localization
AFUB_083280	Afu8g04270	A	G	missense_variant	MODERATE	c.4712A>G	p.Glu1571Gly	Has domain(s) with predicted protein binding, ATP binding, nucleoside-triphosphatase activity	Ortholog(s) have nucleus localization
AFUB_054140	Afu5g06590	C	T	missense_variant	MODERATE	c.2216C>T	p.Thr739Ile	Has domain(s) with predicted protein binding, ATP binding, zinc ion binding, DNA binding, helicase activity	Has domain(s) with predicted ATP binding, DNA binding, helicase activity, hydrolase activity, acting on acid anhydrides, in phosphorus-containing anhydrides and nucleic acid binding, more
AFUB_058470	Afu5g10880	T	C	missense_variant	MODERATE	c.3095A>G	p.Gln1032Arg	Has domain(s) with predicted protein binding, ATP binding, zinc ion binding, DNA binding, helicase activity	Has domain(s) with predicted ATP binding, DNA binding, helicase activity, nucleic acid binding, zinc ion binding activity
AFUB_058470	Afu5g10880	G	A	missense_variant	MODERATE	c.1969C>T	p.Leu657Phe	Has domain(s) with predicted protein binding, ATP binding, zinc ion binding, DNA binding, helicase activity	Has domain(s) with predicted ATP binding, DNA binding, helicase activity, nucleic acid binding, zinc ion binding activity
AFUB_058470	Afu5g10880	G	A	missense_variant	MODERATE	c.1511C>T	p.Ala504Val	Has domain(s) with predicted protein binding, ATP binding, zinc ion binding, DNA binding, helicase activity	Has domain(s) with predicted ATP binding, DNA binding, helicase activity, nucleic acid binding, zinc ion binding activity
AFUB_089350	Afu7g03820	C	T	missense_variant	MODERATE	c.1198G>A	p.Val400Met	Has domain(s) with predicted protein binding, ATP binding, zinc ion binding, DNA binding, helicase activity	Ortholog(s) have role in nucleotide-excision repair, pyrimidine dimer repair and nucleotide-excision repair complex localization
AFUB_032830	Afu2g17180	C	A	missense_variant	MODERATE	c.66G>T	p.Arg22Ser	Has domain(s) with predicted protein binding, calcium ion binding, phosphatidylinositol binding activity and role in cell communication	Ortholog(s) have Golgi apparatus, fungal-type vacuole membrane localization
AFUB_043370	Afu3g05630	G	C	missense_variant	MODERATE	c.4357C>G	p.Leu1453Val	Has domain(s) with predicted protein binding, catalytic, phosphatidylinositol binding activity and role in cell communication, metabolic process	Putative phospholipase D
AFUB_019060	Afu2g01980	C	T	missense_variant	MODERATE	c.2084G>A	p.Gly695Glu	Has domain(s) with predicted protein binding, DNA binding, RNA binding activity and role in RNA metabolic process	Has domain(s) with predicted DNA binding, RNA binding activity and role in RNA metabolic process
AFUB_019060	Afu2g01980	C	T	missense_variant	MODERATE	c.1393G>A	p.Val465Ile	Has domain(s) with predicted protein binding, DNA binding, RNA binding activity and role in RNA metabolic process	Has domain(s) with predicted DNA binding, RNA binding activity and role in RNA metabolic process
AFUB_019060	Afu2g01980	T	C	missense_variant	MODERATE	c.991A>G	p.Ile331Val	Has domain(s) with predicted protein binding, DNA binding, RNA binding activity and role in RNA metabolic process	Has domain(s) with predicted DNA binding, RNA binding activity and role in RNA metabolic process
AFUB_059160	Afu5g11590	T	A	missense_variant	MODERATE	c.3566A>T	p.His1189Leu	Has domain(s) with predicted protein binding, glycerophosphodiester phosphodiesterase activity and role in lipid metabolic process, glycerol metabolic process	Ortholog(s) have glycerophosphocholine phosphodiesterase activity, role in cellular response to drug, glycerophospholipid catabolic process and cytosol, ribosome localization
AFUB_053540	Afu5g06000	G	C	missense_variant	MODERATE	c.1204G>C	p.Val402Leu	Has domain(s) with predicted protein binding, histone methyltransferase activity (H3-K36 specific) activity, role in DNA-dependent transcription, elongation, regulation of transcription, DNA-dependent, histone H3-K36 methylation	Ortholog(s) have histone methyltransferase activity (H3-K36 specific) activity and role in asexual reproduction, regulation of growth rate, sexual reproduction
AFUB_042570	Afu3g06480	T	C	missense_variant	MODERATE	c.817A>G	p.Ser273Gly	Has domain(s) with predicted protein binding, histone-lysine N-methyltransferase activity and nucleus localization	Has domain(s) with predicted histone-lysine N-methyltransferase activity and nucleus localization
AFUB_089960	Afu7g04410	G	A	missense_variant	MODERATE	c.34G>A	p.Glu12Lys	Has domain(s) with predicted protein binding, nucleic acid binding activity	Has domain(s) with predicted nucleic acid binding activity
AFUB_031820	Afu2g16140	A	G	missense_variant	MODERATE	c.1313A>G	p.Tyr438Cys	Has domain(s) with predicted protein binding, nucleic acid binding, ATP binding, ATP-dependent helicase activity	Ortholog(s) have cytosol localization
AFUB_090250	Afu7g04710	G	C	missense_variant	MODERATE	c.600G>C	p.Met200Ile	Has domain(s) with predicted protein binding, nucleic acid binding, zinc ion binding, sequence-specific DNA binding transcription factor activity, role in regulation of transcription, DNA-dependent and nucleus localization	Ortholog(s) have Golgi apparatus, cytosol localization
AFUB_090250	Afu7g04710	A	G	missense_variant	MODERATE	c.1930A>G	p.Asn644Asp	Has domain(s) with predicted protein binding, nucleic acid binding, zinc ion binding, sequence-specific DNA binding transcription factor activity, role in regulation of transcription, DNA-dependent and nucleus localization	Ortholog(s) have Golgi apparatus, cytosol localization
AFUB_009310	Afu1g09870	A	G	missense_variant	MODERATE	c.1649A>G	p.Asp550Gly	Has domain(s) with predicted protein binding, phosphatidylinositol binding activity and role in cell communication	Has domain(s) with predicted phosphatidylinositol binding activity and role in cell communication
AFUB_023500	Afu2g07450	T	C	missense_variant	MODERATE	c.197T>C	p.Ile66Thr	Has domain(s) with predicted protein binding, phosphatidylinositol binding activity and role in cell communication	Ortholog(s) have endoplasmic reticulum localization
AFUB_041090	Afu3g08020	G	T	missense_variant	MODERATE	c.67C>A	p.Pro23Thr	Has domain(s) with predicted protein binding, phosphatidylinositol binding activity and role in cell communication	Ortholog(s) have phosphatidylinositol binding activity and cytosol, mitochondrion, nucleus localization
AFUB_072320	Afu6g06400	C	T	missense_variant	MODERATE	c.4102G>A	p.Glu1368Lys	Has domain(s) with predicted protein binding, phosphatidylinositol binding activity, role in signal transduction and intracellular localization	Ortholog(s) have GTPase activator activity, role in negative regulation of Rho protein signal transduction, positive regulation of GTPase activity and actomyosin contractile ring, growing cell tip localization
AFUB_035360	Afu3g13830	A	C	missense_variant	MODERATE	c.727T>G	p.Leu243Val	Has domain(s) with predicted protein binding, phospholipid binding activity	Ortholog(s) have role in ascospore wall assembly, protein localization to prospore membrane and cytosol, nucleus, prospore membrane localization
AFUB_035360	Afu3g13830	A	T	missense_variant	MODERATE	c.726T>A	p.Ser242Arg	Has domain(s) with predicted protein binding, phospholipid binding activity	Ortholog(s) have role in ascospore wall assembly, protein localization to prospore membrane and cytosol, nucleus, prospore membrane localization
AFUB_023770	Afu2g07730	C	T	missense_variant	MODERATE	c.1736G>A	p.Ser579Asn	Has domain(s) with predicted protein binding, phospholipid binding activity, role in cortical protein anchoring and cell cortex localization	Has domain(s) with predicted phospholipid binding activity, role in cortical protein anchoring and cell cortex localization
AFUB_024690	Afu2g08780	A	G	missense_variant	MODERATE	c.305T>C	p.Val102Ala	Has domain(s) with predicted protein binding, phospholipid binding, ARF guanyl-nucleotide exchange factor activity, role in regulation of ARF protein signal transduction and intracellular localization	Has domain(s) with predicted ARF guanyl-nucleotide exchange factor activity, phospholipid binding activity and role in regulation of ARF protein signal transduction
AFUB_053440	Afu5g05900	A	T	missense_variant	MODERATE	c.1374A>T	p.Gln458His	Has domain(s) with predicted protein binding, phospholipid binding, protein serine/threonine kinase, ATP binding activity and role in protein phosphorylation	Ortholog(s) have protein serine/threonine kinase activity
AFUB_068470	Afu4g11450	T	C	missense_variant	MODERATE	c.2413T>C	p.Cys805Arg	Has domain(s) with predicted protein binding, phospholipid binding, Rho guanyl-nucleotide exchange factor activity, role in regulation of Rho protein signal transduction and intracellular localization	Ortholog(s) have Rho guanyl-nucleotide exchange factor activity
AFUB_019300	Afu2g02220	G	A	missense_variant	MODERATE	c.213G>A	p.Met71Ile	Has domain(s) with predicted protein binding, phospholipid binding, transferase activity, transferring hexosyl groups activity and role in lipid glycosylation	Ortholog(s) have sterol 3-beta-glucosyltransferase activity, role in ascospore-type prospore membrane assembly, sterol metabolic process and cytoplasm localization
AFUB_019300	Afu2g02220	G	T	missense_variant	MODERATE	c.2949G>T	p.Glu983Asp	Has domain(s) with predicted protein binding, phospholipid binding, transferase activity, transferring hexosyl groups activity and role in lipid glycosylation	Ortholog(s) have sterol 3-beta-glucosyltransferase activity, role in ascospore-type prospore membrane assembly, sterol metabolic process and cytoplasm localization
AFUB_101210	Afu4g00660	G	C	missense_variant	MODERATE	c.3433C>G	p.Arg1145Gly	Has domain(s) with predicted protein binding, phosphorelay sensor kinase, phosphorelay response regulator, ATP binding activity, role in phosphorylation, phosphorelay signal transduction system, regulation of transcription, DNA-dependent	Putative sensor histidine kinase/response regulator
AFUB_101210	Afu4g00660	A	G	missense_variant	MODERATE	c.2986T>C	p.Ser996Pro	Has domain(s) with predicted protein binding, phosphorelay sensor kinase, phosphorelay response regulator, ATP binding activity, role in phosphorylation, phosphorelay signal transduction system, regulation of transcription, DNA-dependent	Putative sensor histidine kinase/response regulator
AFUB_101210	Afu4g00660	T	G	missense_variant	MODERATE	c.1928A>C	p.Glu643Ala	Has domain(s) with predicted protein binding, phosphorelay sensor kinase, phosphorelay response regulator, ATP binding activity, role in phosphorylation, phosphorelay signal transduction system, regulation of transcription, DNA-dependent	Putative sensor histidine kinase/response regulator
AFUB_101210	Afu4g00660	T	A	missense_variant	MODERATE	c.1636A>T	p.Met546Leu	Has domain(s) with predicted protein binding, phosphorelay sensor kinase, phosphorelay response regulator, ATP binding activity, role in phosphorylation, phosphorelay signal transduction system, regulation of transcription, DNA-dependent	Putative sensor histidine kinase/response regulator
AFUB_101210	Afu4g00660	C	T	missense_variant	MODERATE	c.868G>A	p.Gly290Ser	Has domain(s) with predicted protein binding, phosphorelay sensor kinase, phosphorelay response regulator, ATP binding activity, role in phosphorylation, phosphorelay signal transduction system, regulation of transcription, DNA-dependent	Putative sensor histidine kinase/response regulator
AFUB_075230	Afu6g09260	C	A	missense_variant	MODERATE	c.2022G>T	p.Glu674Asp	Has domain(s) with predicted protein binding, phosphorelay sensor kinase, phosphorelay response regulator, ATP binding, G-protein coupled photoreceptor activity and membrane localization	Has domain(s) with predicted ATP binding, phosphorelay response regulator activity, phosphorelay sensor kinase activity, signal transducer activity, transferase activity, transferring phosphorus-containing groups activity
AFUB_051100	Afu5g02570	A	G	missense_variant	MODERATE	c.3380A>G	p.Glu1127Gly	Has domain(s) with predicted protein binding, phosphotransferase activity, alcohol group as acceptor activity	Ortholog(s) have histone acetyltransferase activity
AFUB_052450	Afu5g03950	T	C	missense_variant	MODERATE	c.1414A>G	p.Lys472Glu	Has domain(s) with predicted protein binding, protein kinase, ATP binding activity and role in protein phosphorylation	Has domain(s) with predicted ATP binding, protein kinase activity, protein tyrosine kinase activity and role in protein phosphorylation
AFUB_052450	Afu5g03950	T	C	missense_variant	MODERATE	c.593A>G	p.Lys198Arg	Has domain(s) with predicted protein binding, protein kinase, ATP binding activity and role in protein phosphorylation	Has domain(s) with predicted ATP binding, protein kinase activity, protein tyrosine kinase activity and role in protein phosphorylation
AFUB_087120	Afu7g00530	T	C	missense_variant	MODERATE	c.3529A>G	p.Thr1177Ala	Has domain(s) with predicted protein binding, protein kinase, ATP binding activity and role in protein phosphorylation	Putative NACHT and ankyrin domain protein
AFUB_087120	Afu7g00530	T	C	missense_variant	MODERATE	c.2899A>G	p.Met967Val	Has domain(s) with predicted protein binding, protein kinase, ATP binding activity and role in protein phosphorylation	Putative NACHT and ankyrin domain protein
AFUB_087120	Afu7g00530	C	T	missense_variant	MODERATE	c.2195G>A	p.Arg732Gln	Has domain(s) with predicted protein binding, protein kinase, ATP binding activity and role in protein phosphorylation	Putative NACHT and ankyrin domain protein
AFUB_087120	Afu7g00530	G	A	missense_variant	MODERATE	c.1124C>T	p.Ala375Val	Has domain(s) with predicted protein binding, protein kinase, ATP binding activity and role in protein phosphorylation	Putative NACHT and ankyrin domain protein
AFUB_039150	Afu3g10030	C	T	missense_variant	MODERATE	c.2083G>A	p.Ala695Thr	Has domain(s) with predicted protein binding, sequence-specific DNA binding transcription factor, sequence-specific DNA binding activity and role in regulation of transcription, DNA-dependent	Putative forkhead transcription factor
AFUB_028590	Afu2g12970	G	T	missense_variant	MODERATE	c.772G>T	p.Ala258Ser	Has domain(s) with predicted protein binding, transcription corepressor activity, role in protein import into peroxisome matrix, docking, negative regulation of transcription, DNA-dependent and peroxisomal membrane localization	Ortholog(s) have role in regulation of cytolysis
AFUB_067970	Afu4g10910	A	G	missense_variant	MODERATE	c.865T>C	p.Ser289Pro	Has domain(s) with predicted protein binding, transferase activity, transferring acyl groups other than amino-acyl groups, zinc ion binding activity, role in regulation of transcription, DNA-dependent and nucleus localization	Has domain(s) with predicted transferase activity, transferring acyl groups other than amino-acyl groups, zinc ion binding activity, role in regulation of transcription, DNA-templated and nucleus localization
AFUB_034520	Afu3g14700	G	T	missense_variant	MODERATE	c.5928C>A	p.Asn1976Lys	Has domain(s) with predicted protein binding, transferase activity, transferring acyl groups other than amino-acyl groups, zinc ion binding, nucleotide binding, oxidoreductase activity and role in oxidation-reduction process	Putative polyketide synthase (PKS), encoded in a predicted secondary metabolite gene cluster
AFUB_034520	Afu3g14700	T	C	missense_variant	MODERATE	c.2221A>G	p.Ile741Val	Has domain(s) with predicted protein binding, transferase activity, transferring acyl groups other than amino-acyl groups, zinc ion binding, nucleotide binding, oxidoreductase activity and role in oxidation-reduction process	Putative polyketide synthase (PKS), encoded in a predicted secondary metabolite gene cluster
AFUB_045640		G	T	missense_variant	MODERATE	c.4348G>T	p.Val1450Phe	Has domain(s) with predicted protein binding, transferase activity, transferring acyl groups other than amino-acyl groups, zinc ion binding, nucleotide binding, oxidoreductase activity and role in oxidation-reduction process
AFUB_045640		G	C	missense_variant	MODERATE	c.6906G>C	p.Lys2302Asn	Has domain(s) with predicted protein binding, transferase activity, transferring acyl groups other than amino-acyl groups, zinc ion binding, nucleotide binding, oxidoreductase activity and role in oxidation-reduction process
AFUB_024880	Afu2g08990	T	C	missense_variant	MODERATE	c.749T>C	p.Val250Ala	Has domain(s) with predicted protein binding, translation initiation factor activity and role in RNA metabolic process, translational initiation	Ortholog(s) have GDP-dissociation inhibitor activity, GTPase activator activity, translation initiation factor activity, translation initiation factor binding activity
AFUB_013410	Afu1g13920	G	A	missense_variant	MODERATE	c.3500G>A	p.Cys1167Tyr	Has domain(s) with predicted protein binding, zinc ion binding activity	Ortholog(s) have ribosomal large subunit binding, ubiquitin-protein transferase activity
AFUB_016130	Afu1g16745	C	T	missense_variant	MODERATE	c.242C>T	p.Ser81Leu	Has domain(s) with predicted protein binding, zinc ion binding activity	Has domain(s) with predicted zinc ion binding activity
AFUB_016130	Afu1g16745	G	A	missense_variant	MODERATE	c.1345G>A	p.Val449Ile	Has domain(s) with predicted protein binding, zinc ion binding activity	Has domain(s) with predicted zinc ion binding activity
AFUB_019560	Afu2g02470	C	G	missense_variant	MODERATE	c.935C>G	p.Ala312Gly	Has domain(s) with predicted protein binding, zinc ion binding activity	PA domain protein
AFUB_019560	Afu2g02470	G	C	missense_variant	MODERATE	c.941G>C	p.Ser314Thr	Has domain(s) with predicted protein binding, zinc ion binding activity	PA domain protein
AFUB_019560	Afu2g02470	A	G	missense_variant	MODERATE	c.2050A>G	p.Asn684Asp	Has domain(s) with predicted protein binding, zinc ion binding activity	PA domain protein
AFUB_023010	Afu2g05970	C	T	missense_variant	MODERATE	c.889C>T	p.His297Tyr	Has domain(s) with predicted protein binding, zinc ion binding activity	Has domain(s) with predicted zinc ion binding activity
AFUB_029510	Afu2g13880	C	G	missense_variant	MODERATE	c.1841C>G	p.Ala614Gly	Has domain(s) with predicted protein binding, zinc ion binding activity	Has domain(s) with predicted zinc ion binding activity
AFUB_032480	Afu2g16810	T	C	missense_variant	MODERATE	c.2284A>G	p.Ile762Val	Has domain(s) with predicted protein binding, zinc ion binding activity	Has domain(s) with predicted zinc ion binding activity
AFUB_032480	Afu2g16810	A	G	missense_variant	MODERATE	c.586T>C	p.Phe196Leu	Has domain(s) with predicted protein binding, zinc ion binding activity	Has domain(s) with predicted zinc ion binding activity
AFUB_062520	Afu5g14845	A	G	missense_variant	MODERATE	c.160A>G	p.Thr54Ala	Has domain(s) with predicted protein binding, zinc ion binding activity	Has domain(s) with predicted zinc ion binding activity
AFUB_066400	Afu4g09270	A	G	missense_variant	MODERATE	c.1856A>G	p.Asp619Gly	Has domain(s) with predicted protein binding, zinc ion binding activity	Has domain(s) with predicted zinc ion binding activity
AFUB_068680	Afu4g11660	G	A	missense_variant	MODERATE	c.1051G>A	p.Ala351Thr	Has domain(s) with predicted protein binding, zinc ion binding activity	Ortholog(s) have methylated histone binding activity
AFUB_090830	Afu7g05250	G	A	missense_variant	MODERATE	c.2885G>A	p.Gly962Glu	Has domain(s) with predicted protein binding, zinc ion binding activity	Ortholog(s) have methylated histone binding activity, role in histone acetylation and NuA3a histone acetyltransferase complex, NuA3b histone acetyltransferase complex, cytoplasm localization
AFUB_090830	Afu7g05250	C	T	missense_variant	MODERATE	c.2960C>T	p.Ala987Val	Has domain(s) with predicted protein binding, zinc ion binding activity	Ortholog(s) have methylated histone binding activity, role in histone acetylation and NuA3a histone acetyltransferase complex, NuA3b histone acetyltransferase complex, cytoplasm localization
AFUB_090830	Afu7g05250	G	A	missense_variant	MODERATE	c.2977G>A	p.Gly993Ser	Has domain(s) with predicted protein binding, zinc ion binding activity	Ortholog(s) have methylated histone binding activity, role in histone acetylation and NuA3a histone acetyltransferase complex, NuA3b histone acetyltransferase complex, cytoplasm localization
AFUB_094630	Afu6g03680	C	A	missense_variant	MODERATE	c.213C>A	p.Asp71Glu	Has domain(s) with predicted protein binding, zinc ion binding activity	protein of unknown function
AFUB_095930	Afu6g02410	C	T	missense_variant	MODERATE	c.2480C>T	p.Ser827Leu	Has domain(s) with predicted protein binding, zinc ion binding activity	Ortholog of A. nidulans FGSC A4 : AN8701, A. niger CBS 513.88 : An12g07800, A. oryzae RIB40 : AO090120000128, Aspergillus wentii : Aspwe1_0148284 and Aspergillus sydowii : Aspsy1_0396044
AFUB_018030	Afu2g00960	C	T	missense_variant	MODERATE	c.3175C>T	p.Pro1059Ser	Has domain(s) with predicted protein binding, zinc ion binding activity and intracellular localization	NACHT domain protein
AFUB_076460	Afu6g10410	G	A	missense_variant	MODERATE	c.836G>A	p.Ser279Asn	Has domain(s) with predicted protein binding, zinc ion binding activity and role in intracellular protein transport, vesicle-mediated transport	Putative vacuolar protein sorting protein
AFUB_074950	Afu6g09000	A	G	missense_variant	MODERATE	c.1489A>G	p.Arg497Gly	Has domain(s) with predicted protein binding, zinc ion binding activity, role in transcription, DNA-templated and nucleus localization	Ortholog(s) have chromatin binding, methylated histone binding activity and role in negative regulation of transcription from RNA polymerase II promoter
AFUB_066220	Afu4g09120	T	C	missense_variant	MODERATE	c.1219T>C	p.Ser407Pro	Has domain(s) with predicted protein binding, zinc ion binding, ARF GTPase activator activity and role in regulation of ARF GTPase activity	Has domain(s) with predicted GTPase activator activity, zinc ion binding activity
AFUB_037150	Afu3g12030	T	G	missense_variant	MODERATE	c.1457A>C	p.Gln486Pro	Has domain(s) with predicted protein binding, zinc ion binding, transferase activity, transferring phosphorus-containing groups activity	Ortholog(s) have histone methyltransferase activity (H3-K4 specific) activity and role in histone H3-K4 methylation, regulation of secondary metabolite biosynthetic process
AFUB_037150	Afu3g12030	A	C	missense_variant	MODERATE	c.412T>G	p.Ser138Ala	Has domain(s) with predicted protein binding, zinc ion binding, transferase activity, transferring phosphorus-containing groups activity	Ortholog(s) have histone methyltransferase activity (H3-K4 specific) activity and role in histone H3-K4 methylation, regulation of secondary metabolite biosynthetic process
AFUB_074380	Afu6g08420	G	C	missense_variant	MODERATE	c.5863C>G	p.Leu1955Val	Has domain(s) with predicted protein binding, zinc ion binding, ubiquitin-protein ligase activity	Ortholog(s) have ubiquitin protein ligase activity
AFUB_074380	Afu6g08420	A	G	missense_variant	MODERATE	c.5783T>C	p.Phe1928Ser	Has domain(s) with predicted protein binding, zinc ion binding, ubiquitin-protein ligase activity	Ortholog(s) have ubiquitin protein ligase activity
AFUB_074380	Afu6g08420	G	A	missense_variant	MODERATE	c.5266C>T	p.His1756Tyr	Has domain(s) with predicted protein binding, zinc ion binding, ubiquitin-protein ligase activity	Ortholog(s) have ubiquitin protein ligase activity
AFUB_064980	Afu4g07870	T	G	missense_variant	MODERATE	c.640A>C	p.Lys214Gln	Has domain(s) with predicted protein disulfide oxidoreductase activity	Has domain(s) with predicted protein disulfide oxidoreductase activity
AFUB_067120	Afu4g10010	C	T	missense_variant	MODERATE	c.1414C>T	p.His472Tyr	Has domain(s) with predicted protein kinase binding activity	Ortholog(s) have heat shock protein binding activity, role in protein folding and cytosol, nucleus localization
AFUB_011400	Afu1g11950	A	T	missense_variant	MODERATE	c.899A>T	p.Gln300Leu	Has domain(s) with predicted protein kinase binding activity and role in regulation of cyclin-dependent protein serine/threonine kinase activity	Has domain(s) with predicted protein kinase binding activity and role in regulation of cyclin-dependent protein serine/threonine kinase activity
AFUB_039110	Afu3g10070	A	G	missense_variant	MODERATE	c.1361T>C	p.Leu454Pro	Has domain(s) with predicted protein kinase binding activity, role in regulation of transcription, DNA-dependent, regulation of cyclin-dependent protein serine/threonine kinase activity and nucleus localization	Ortholog(s) have nucleus localization
AFUB_017750	Afu2g00670	T	G	missense_variant	MODERATE	c.883T>G	p.Ser295Ala	Has domain(s) with predicted protein kinase, ATP binding activity and role in protein phosphorylation	Putative protein kinase
AFUB_045550	Afu3g02740	A	G	missense_variant	MODERATE	c.163A>G	p.Asn55Asp	Has domain(s) with predicted protein kinase, ATP binding activity and role in protein phosphorylation	Has domain(s) with predicted ATP binding, protein kinase activity and role in protein phosphorylation
AFUB_054290	Afu5g06730	A	G	missense_variant	MODERATE	c.892A>G	p.Asn298Asp	Has domain(s) with predicted protein kinase, ATP binding activity and role in protein phosphorylation	Putative protein kinase
AFUB_071990	Afu4g14735	T	G	missense_variant	MODERATE	c.274T>G	p.Phe92Val	Has domain(s) with predicted protein kinase, ATP binding activity and role in protein phosphorylation	Has domain(s) with predicted ATP binding, protein kinase activity, transferase activity, transferring phosphorus-containing groups activity and role in protein phosphorylation
AFUB_071990	Afu4g14735	T	G	missense_variant	MODERATE	c.308T>G	p.Val103Gly	Has domain(s) with predicted protein kinase, ATP binding activity and role in protein phosphorylation	Has domain(s) with predicted ATP binding, protein kinase activity, transferase activity, transferring phosphorus-containing groups activity and role in protein phosphorylation
AFUB_071990	Afu4g14735	G	T	missense_variant	MODERATE	c.402G>T	p.Lys134Asn	Has domain(s) with predicted protein kinase, ATP binding activity and role in protein phosphorylation	Has domain(s) with predicted ATP binding, protein kinase activity, transferase activity, transferring phosphorus-containing groups activity and role in protein phosphorylation
AFUB_071990	Afu4g14735	T	C	missense_variant	MODERATE	c.454T>C	p.Tyr152His	Has domain(s) with predicted protein kinase, ATP binding activity and role in protein phosphorylation	Has domain(s) with predicted ATP binding, protein kinase activity, transferase activity, transferring phosphorus-containing groups activity and role in protein phosphorylation
AFUB_071990	Afu4g14735	A	C	missense_variant	MODERATE	c.601A>C	p.Ile201Leu	Has domain(s) with predicted protein kinase, ATP binding activity and role in protein phosphorylation	Has domain(s) with predicted ATP binding, protein kinase activity, transferase activity, transferring phosphorus-containing groups activity and role in protein phosphorylation
AFUB_077790		T	G	missense_variant	MODERATE	c.5A>C	p.Lys2Thr	Has domain(s) with predicted protein kinase, ATP binding activity and role in protein phosphorylation
AFUB_095720	Afu6g02590	T	C	missense_variant	MODERATE	c.1000T>C	p.Cys334Arg	Has domain(s) with predicted protein kinase, ATP binding activity and role in protein phosphorylation	Has domain(s) with predicted ATP binding, protein kinase activity and role in protein phosphorylation
AFUB_095720	Afu6g02590	G	A	missense_variant	MODERATE	c.1018G>A	p.Ala340Thr	Has domain(s) with predicted protein kinase, ATP binding activity and role in protein phosphorylation	Has domain(s) with predicted ATP binding, protein kinase activity and role in protein phosphorylation
AFUB_096080	Afu6g02242	C	A	missense_variant	MODERATE	c.609C>A	p.Ser203Arg	Has domain(s) with predicted protein kinase, ATP binding activity and role in protein phosphorylation	Has domain(s) with predicted ATP binding, protein kinase activity, protein serine/threonine kinase activity, transferase activity, transferring phosphorus-containing groups activity and role in protein phosphorylation
AFUB_096080	Afu6g02242	A	G	missense_variant	MODERATE	c.645A>G	p.Ile215Met	Has domain(s) with predicted protein kinase, ATP binding activity and role in protein phosphorylation	Has domain(s) with predicted ATP binding, protein kinase activity, protein serine/threonine kinase activity, transferase activity, transferring phosphorus-containing groups activity and role in protein phosphorylation
AFUB_096080	Afu6g02242	A	T	missense_variant	MODERATE	c.906A>T	p.Leu302Phe	Has domain(s) with predicted protein kinase, ATP binding activity and role in protein phosphorylation	Has domain(s) with predicted ATP binding, protein kinase activity, protein serine/threonine kinase activity, transferase activity, transferring phosphorus-containing groups activity and role in protein phosphorylation
AFUB_018770	Afu2g01700	T	C	missense_variant	MODERATE	c.1535A>G	p.Asp512Gly	Has domain(s) with predicted protein serine/threonine kinase, ATP binding activity and role in protein phosphorylation	Ortholog(s) have AMP-activated protein kinase activity, ARF guanyl-nucleotide exchange factor activity
AFUB_036500	Afu3g12670	C	G	missense_variant	MODERATE	c.284C>G	p.Pro95Arg	Has domain(s) with predicted protein serine/threonine kinase, ATP binding activity and role in protein phosphorylation	Putative serine/threonine protein kinase
AFUB_051670	Afu5g03160	G	T	missense_variant	MODERATE	c.1001G>T	p.Arg334Leu	Has domain(s) with predicted protein serine/threonine kinase, ATP binding activity and role in protein phosphorylation	Has domain(s) with predicted ATP binding, protein kinase activity, protein tyrosine kinase activity and role in protein phosphorylation
AFUB_051670	Afu5g03160	A	G	missense_variant	MODERATE	c.1298A>G	p.His433Arg	Has domain(s) with predicted protein serine/threonine kinase, ATP binding activity and role in protein phosphorylation	Has domain(s) with predicted ATP binding, protein kinase activity, protein tyrosine kinase activity and role in protein phosphorylation
AFUB_056020	Afu5g08480	C	G	missense_variant	MODERATE	c.419G>C	p.Arg140Pro	Has domain(s) with predicted protein serine/threonine kinase, ATP binding activity and role in protein phosphorylation	Putative protein serine/threonine kinase
AFUB_074550	Afu6g08590	T	A	missense_variant	MODERATE	c.1314T>A	p.Asn438Lys	Has domain(s) with predicted protein serine/threonine kinase, ATP binding activity and role in protein phosphorylation	Putative protein kinase
AFUB_074550	Afu6g08590	G	A	missense_variant	MODERATE	c.1370G>A	p.Arg457His	Has domain(s) with predicted protein serine/threonine kinase, ATP binding activity and role in protein phosphorylation	Putative protein kinase
AFUB_096030	Afu6g02300	T	G	missense_variant	MODERATE	c.1939A>C	p.Lys647Gln	Has domain(s) with predicted protein serine/threonine kinase, ATP binding activity and role in protein phosphorylation	Ortholog(s) have protein kinase activity, role in budding cell bud growth, morphogenesis checkpoint, protein autophosphorylation, septin ring assembly and cellular bud neck localization
AFUB_096030	Afu6g02300	T	C	missense_variant	MODERATE	c.445A>G	p.Asn149Asp	Has domain(s) with predicted protein serine/threonine kinase, ATP binding activity and role in protein phosphorylation	Ortholog(s) have protein kinase activity, role in budding cell bud growth, morphogenesis checkpoint, protein autophosphorylation, septin ring assembly and cellular bud neck localization
AFUB_008700	Afu1g09280	A	G	missense_variant	MODERATE	c.1015A>G	p.Asn339Asp	Has domain(s) with predicted protein serine/threonine phosphatase activity and role in protein dephosphorylation	Putative type 2C protein phosphatase (PP2C) involved in dephosphorylation of SakA MAP kinase in response to osmotic stress
AFUB_061050	Afu5g13340	T	C	missense_variant	MODERATE	c.515A>G	p.Gln172Arg	Has domain(s) with predicted protein serine/threonine phosphatase activity and role in protein dephosphorylation	Ortholog(s) have magnesium-dependent protein serine/threonine phosphatase activity
AFUB_061050	Afu5g13340	A	G	missense_variant	MODERATE	c.122T>C	p.Phe41Ser	Has domain(s) with predicted protein serine/threonine phosphatase activity and role in protein dephosphorylation	Ortholog(s) have magnesium-dependent protein serine/threonine phosphatase activity
AFUB_018970	Afu2g01880	T	C	missense_variant	MODERATE	c.151T>C	p.Tyr51His	Has domain(s) with predicted protein tyrosine phosphatase activity and role in protein dephosphorylation	Has domain(s) with predicted protein tyrosine phosphatase activity and role in protein dephosphorylation
AFUB_018970	Afu2g01880	C	T	missense_variant	MODERATE	c.169C>T	p.Pro57Ser	Has domain(s) with predicted protein tyrosine phosphatase activity and role in protein dephosphorylation	Has domain(s) with predicted protein tyrosine phosphatase activity and role in protein dephosphorylation
AFUB_018970	Afu2g01880	A	C	missense_variant	MODERATE	c.263A>C	p.Asn88Thr	Has domain(s) with predicted protein tyrosine phosphatase activity and role in protein dephosphorylation	Has domain(s) with predicted protein tyrosine phosphatase activity and role in protein dephosphorylation
AFUB_018970	Afu2g01880	C	A	missense_variant	MODERATE	c.1006C>A	p.Pro336Thr	Has domain(s) with predicted protein tyrosine phosphatase activity and role in protein dephosphorylation	Has domain(s) with predicted protein tyrosine phosphatase activity and role in protein dephosphorylation
AFUB_046570	Afu3g01850	C	T	missense_variant	MODERATE	c.488G>A	p.Arg163Gln	Has domain(s) with predicted protein-arginine deiminase activity and role in putrescine biosynthetic process	Has domain(s) with predicted protein-arginine deiminase activity and role in putrescine biosynthetic process
AFUB_046570	Afu3g01850	T	A	missense_variant	MODERATE	c.50A>T	p.Tyr17Phe	Has domain(s) with predicted protein-arginine deiminase activity and role in putrescine biosynthetic process	Has domain(s) with predicted protein-arginine deiminase activity and role in putrescine biosynthetic process
AFUB_016110	Afu1g16730	C	T	missense_variant	MODERATE	c.808G>A	p.Val270Ile	Has domain(s) with predicted pseudouridine synthase, RNA binding activity and role in pseudouridine synthesis	Ortholog(s) have pseudouridine synthase activity, role in enzyme-directed rRNA pseudouridine synthesis, mRNA pseudouridine synthesis, snRNA pseudouridine synthesis, tRNA pseudouridine synthesis and cytoplasm, nucleus localization
AFUB_035860	Afu3g13350	C	A	missense_variant	MODERATE	c.690G>T	p.Gln230His	Has domain(s) with predicted pseudouridine synthase, RNA binding activity and role in pseudouridine synthesis	Ortholog(s) have cytosol, nucleus localization
AFUB_013530	Afu1g14040	A	G	missense_variant	MODERATE	c.566T>C	p.Ile189Thr	Has domain(s) with predicted pyridoxamine-phosphate oxidase, FMN binding activity and role in oxidation-reduction process	Has domain(s) with predicted FMN binding, oxidoreductase activity, pyridoxamine-phosphate oxidase activity and role in oxidation-reduction process
AFUB_067690	Afu4g10600	A	G	missense_variant	MODERATE	c.1303A>G	p.Thr435Ala	Has domain(s) with predicted Rab GTPase activator activity, role in regulation of Rab GTPase activity and intracellular localization	Ortholog(s) have role in ER to Golgi vesicle-mediated transport, regulation of exocytosis and Golgi-associated vesicle, cellular bud neck, cellular bud tip, incipient cellular bud site, mitochondrion, plasma membrane localization
AFUB_030860	Afu2g15190	G	A	missense_variant&splice_region_variant	MODERATE	c.160C>T	p.Arg54Cys	Has domain(s) with predicted racemase and epimerase activity, acting on carbohydrates and derivatives activity and role in carbohydrate metabolic process	Ortholog(s) have ribulose-phosphate 3-epimerase activity, role in pentose-phosphate shunt and cytosol, nucleus localization
AFUB_055590	Afu5g08060	C	T	missense_variant	MODERATE	c.961C>T	p.His321Tyr	Has domain(s) with predicted Ran GTPase binding, protein transporter activity, role in intracellular protein transport and nuclear pore localization	Ortholog(s) have cytosol, nuclear membrane, nuclear periphery localization
AFUB_055590	Afu5g08060	C	T	missense_variant	MODERATE	c.1229C>T	p.Ser410Phe	Has domain(s) with predicted Ran GTPase binding, protein transporter activity, role in intracellular protein transport and nuclear pore localization	Ortholog(s) have cytosol, nuclear membrane, nuclear periphery localization
AFUB_037930	Afu3g11220	T	C	missense_variant	MODERATE	c.76A>G	p.Lys26Glu	Has domain(s) with predicted ribonuclease T2, RNA binding activity	Ortholog(s) have endoribonuclease activity, role in RNA catabolic process, apoptotic process, cell morphogenesis and cytosol, extracellular region, fungal-type vacuole localization
AFUB_010850	Afu1g11420	T	-TGA	conservative_inframe_deletion	MODERATE	c.1008_1010delTCA	p.Asn337del	Has domain(s) with predicted ribonuclease, RNA binding activity	Ortholog(s) have mRNA 3'-UTR binding, mRNA 5'-UTR binding, translation repressor activity, nucleic acid binding activity
AFUB_063760	Afu4g06690	T	C	missense_variant	MODERATE	c.2506A>G	p.Ser836Gly	Has domain(s) with predicted ribonucleoside-diphosphate reductase activity, thioredoxin disulfide as acceptor, ATP binding activity, role in oxidation-reduction process, DNA replication and ribonucleoside-diphosphate reductase complex localization	Ortholog(s) have CDP reductase activity, nucleoside diphosphate kinase activity, nucleotide binding activity
AFUB_021970	Afu2g04940	A	G	missense_variant	MODERATE	c.206T>C	p.Val69Ala	Has domain(s) with predicted RNA binding activity	Ortholog(s) have mRNA binding activity, role in telomere maintenance and cytoplasm, nucleus localization
AFUB_061230	Afu5g13530	G	A	missense_variant	MODERATE	c.158C>T	p.Ser53Leu	Has domain(s) with predicted RNA binding activity and exosome (RNase complex) localization	Ortholog(s) have role in exonucleolytic trimming to generate mature 3'-end of 5.8S rRNA from tricistronic rRNA transcript (SSU-rRNA, 5.8S rRNA and LSU-rRNA), more
AFUB_045180	Afu3g03050	G	T	missense_variant	MODERATE	c.56C>A	p.Thr19Asn	Has domain(s) with predicted RNA binding, ribonuclease III activity and role in RNA processing	Has domain(s) with predicted RNA binding, ribonuclease III activity and role in RNA processing
AFUB_057220	Afu5g09670	C	T	missense_variant	MODERATE	c.542G>A	p.Ser181Asn	Has domain(s) with predicted RNA binding, ribonuclease III activity and role in RNA processing	Ortholog(s) have structural molecule activity and mitochondrial large ribosomal subunit localization
AFUB_021830	Afu2g04790	G	A	missense_variant	MODERATE	c.1027G>A	p.Val343Ile	Has domain(s) with predicted RNA polymerase II transcription cofactor activity, role in regulation of transcription from RNA polymerase II promoter and mediator complex localization	Has domain(s) with predicted RNA polymerase II transcription cofactor activity, role in regulation of transcription from RNA polymerase II promoter and mediator complex localization
AFUB_021830	Afu2g04790	A	G	missense_variant	MODERATE	c.3362A>G	p.Glu1121Gly	Has domain(s) with predicted RNA polymerase II transcription cofactor activity, role in regulation of transcription from RNA polymerase II promoter and mediator complex localization	Has domain(s) with predicted RNA polymerase II transcription cofactor activity, role in regulation of transcription from RNA polymerase II promoter and mediator complex localization
AFUB_042820	Afu3g06250	A	T	missense_variant	MODERATE	c.2992A>T	p.Thr998Ser	Has domain(s) with predicted RNA polymerase II transcription cofactor activity, role in regulation of transcription from RNA polymerase II promoter and mediator complex localization	Has domain(s) with predicted RNA polymerase II transcription cofactor activity, role in regulation of transcription from RNA polymerase II promoter and mediator complex localization
AFUB_042820	Afu3g06250	T	G	missense_variant	MODERATE	c.4114T>G	p.Phe1372Val	Has domain(s) with predicted RNA polymerase II transcription cofactor activity, role in regulation of transcription from RNA polymerase II promoter and mediator complex localization	Has domain(s) with predicted RNA polymerase II transcription cofactor activity, role in regulation of transcription from RNA polymerase II promoter and mediator complex localization
AFUB_042820	Afu3g06250	A	G	missense_variant	MODERATE	c.4469A>G	p.Asn1490Ser	Has domain(s) with predicted RNA polymerase II transcription cofactor activity, role in regulation of transcription from RNA polymerase II promoter and mediator complex localization	Has domain(s) with predicted RNA polymerase II transcription cofactor activity, role in regulation of transcription from RNA polymerase II promoter and mediator complex localization
AFUB_012720	Afu1g13230	C	G	missense_variant	MODERATE	c.2266C>G	p.His756Asp	Has domain(s) with predicted RNA-directed DNA polymerase, RNA binding activity and role in RNA-dependent DNA replication	Ortholog(s) have nucleotidyltransferase activity
AFUB_042250	Afu3g06790	T	A	missense_variant	MODERATE	c.108T>A	p.His36Gln	Has domain(s) with predicted RNA-directed RNA polymerase activity	Ortholog(s) have RNA-directed RNA polymerase activity, chromatin binding activity
AFUB_016420	Afu1g17030	T	C	missense_variant	MODERATE	c.752T>C	p.Leu251Pro	Has domain(s) with predicted role in biosynthetic process	Putative glycosyl transferase, phoB-regulated
AFUB_092400	Afu7g06820	G	A	missense_variant	MODERATE	c.1919C>T	p.Ala640Val	Has domain(s) with predicted role in cell adhesion	Has domain(s) with predicted role in cell adhesion
AFUB_092400	Afu7g06820	G	A	missense_variant	MODERATE	c.1502C>T	p.Ala501Val	Has domain(s) with predicted role in cell adhesion	Has domain(s) with predicted role in cell adhesion
AFUB_061350	Afu5g13640	G	A	missense_variant	MODERATE	c.857G>A	p.Arg286His	Has domain(s) with predicted role in cell redox homeostasis	Has domain(s) with predicted role in cell redox homeostasis
AFUB_052480	Afu5g03980	C	T	missense_variant	MODERATE	c.629C>T	p.Thr210Ile	Has domain(s) with predicted role in cell wall macromolecule catabolic process	Has domain(s) with predicted role in cell wall macromolecule catabolic process
AFUB_008050	Afu1g07720	G	C	missense_variant	MODERATE	c.1342G>C	p.Ala448Pro	Has domain(s) with predicted role in cellular process	Ortholog(s) have FACT complex, mitotic spindle pole body localization
AFUB_094180	Afu6g04100	G	T	missense_variant	MODERATE	c.1679G>T	p.Arg560Leu	Has domain(s) with predicted role in centromere complex assembly and kinetochore localization	Has domain(s) with predicted role in centromere complex assembly and kinetochore localization
AFUB_094180	Afu6g04100	C	T	missense_variant	MODERATE	c.2104C>T	p.Arg702Trp	Has domain(s) with predicted role in centromere complex assembly and kinetochore localization	Has domain(s) with predicted role in centromere complex assembly and kinetochore localization
AFUB_032380	Afu2g16710	C	T	missense_variant	MODERATE	c.442C>T	p.His148Tyr	Has domain(s) with predicted role in DNA replication and nucleus localization	Has domain(s) with predicted role in DNA replication and nucleus localization
AFUB_038870	Afu3g10280	G	T	missense_variant	MODERATE	c.2398G>T	p.Gly800Cys	Has domain(s) with predicted role in DNA replication and nucleus localization	Has domain(s) with predicted role in DNA replication and nucleus localization
AFUB_014860	Afu1g15310	G	A	missense_variant	MODERATE	c.920G>A	p.Arg307Gln	Has domain(s) with predicted role in DNA replication initiation	Ortholog(s) have chromatin binding activity, role in mitotic DNA replication preinitiation complex assembly and cytosol, nuclear chromatin localization
AFUB_054370	Afu5g06810	G	A	missense_variant	MODERATE	c.764C>T	p.Pro255Leu	Has domain(s) with predicted role in GPI anchor biosynthetic process and endoplasmic reticulum membrane localization	Has domain(s) with predicted role in GPI anchor biosynthetic process and endoplasmic reticulum membrane localization
AFUB_054370	Afu5g06810	G	A	missense_variant	MODERATE	c.175C>T	p.Leu59Phe	Has domain(s) with predicted role in GPI anchor biosynthetic process and endoplasmic reticulum membrane localization	Has domain(s) with predicted role in GPI anchor biosynthetic process and endoplasmic reticulum membrane localization
AFUB_065300	Afu4g08200	G	T	missense_variant	MODERATE	c.40G>T	p.Ala14Ser	Has domain(s) with predicted role in GPI anchor biosynthetic process and endoplasmic reticulum membrane, integral to membrane localization	GPI transamidase component PIG-U involved in the transfer of GPI to proteins
AFUB_022420	Afu2g05390	C	G	missense_variant	MODERATE	c.2438C>G	p.Ala813Gly	Has domain(s) with predicted role in intracellular signal transduction	Has domain(s) with predicted role in intracellular signal transduction
AFUB_013790	Afu1g14240	C	T	missense_variant	MODERATE	c.1256G>A	p.Gly419Asp	Has domain(s) with predicted role in intra-Golgi vesicle-mediated transport and integral to Golgi membrane localization	Ortholog(s) have role in Golgi vesicle transport and Golgi membrane localization
AFUB_075820	Afu6g09770	T	A	missense_variant	MODERATE	c.1362T>A	p.His454Gln	Has domain(s) with predicted role in isoprenoid biosynthetic process	Geranylgeranyl diphosphate synthase
AFUB_089730	Afu7g04190	C	T	missense_variant	MODERATE	c.1460G>A	p.Gly487Asp	Has domain(s) with predicted role in lipid biosynthetic process	Ortholog(s) have methyltransferase activity, role in cellular response to biotic stimulus, filamentous growth, glucosylceramide biosynthetic process, pathogenesis and plasma membrane localization
AFUB_030230	Afu2g14600	G	C	missense_variant	MODERATE	c.1724G>C	p.Arg575Pro	Has domain(s) with predicted role in lipid metabolic process	Ortholog(s) have sterol esterase activity, role in cell wall mannoprotein biosynthetic process, sterol metabolic process and integral component of membrane, plasma membrane localization
AFUB_064710	Afu4g07620	A	G	missense_variant	MODERATE	c.277A>G	p.Ile93Val	Has domain(s) with predicted role in mitosis and chromosome, centromeric region, nucleus localization	Has domain(s) with predicted role in mitotic nuclear division and chromosome, centromeric region, nucleus localization
AFUB_064710	Afu4g07620	T	C	missense_variant	MODERATE	c.689T>C	p.Met230Thr	Has domain(s) with predicted role in mitosis and chromosome, centromeric region, nucleus localization	Has domain(s) with predicted role in mitotic nuclear division and chromosome, centromeric region, nucleus localization
AFUB_064710	Afu4g07620	C	T	missense_variant	MODERATE	c.913C>T	p.Pro305Ser	Has domain(s) with predicted role in mitosis and chromosome, centromeric region, nucleus localization	Has domain(s) with predicted role in mitotic nuclear division and chromosome, centromeric region, nucleus localization
AFUB_064710	Afu4g07620	G	A	missense_variant	MODERATE	c.1198G>A	p.Val400Met	Has domain(s) with predicted role in mitosis and chromosome, centromeric region, nucleus localization	Has domain(s) with predicted role in mitotic nuclear division and chromosome, centromeric region, nucleus localization
AFUB_064710	Afu4g07620	G	C	missense_variant	MODERATE	c.2245G>C	p.Ala749Pro	Has domain(s) with predicted role in mitosis and chromosome, centromeric region, nucleus localization	Has domain(s) with predicted role in mitotic nuclear division and chromosome, centromeric region, nucleus localization
AFUB_042950	Afu3g06100	A	G	missense_variant	MODERATE	c.569A>G	p.Asp190Gly	Has domain(s) with predicted role in mitotic spindle organization in nucleus and DASH complex, spindle microtubule localization	Has domain(s) with predicted role in attachment of spindle microtubules to kinetochore, mitotic spindle organization in nucleus and DASH complex, spindle microtubule localization
AFUB_024200	Afu2g08210	C	T	missense_variant	MODERATE	c.763G>A	p.Asp255Asn	Has domain(s) with predicted role in mRNA processing and THO complex part of transcription export complex localization	Ortholog(s) have cytosol, nucleus localization
AFUB_018630	Afu2g01550	G	A	missense_variant	MODERATE	c.494C>T	p.Ala165Val	Has domain(s) with predicted role in negative regulation of transcription from RNA polymerase III promoter and nucleus localization	Ortholog(s) have role in negative regulation of transcription from RNA polymerase III promoter, transcription factor TFIIIB complex assembly
AFUB_098460	Afu4g04550	A	G	missense_variant	MODERATE	c.77T>C	p.Ile26Thr	Has domain(s) with predicted role in nucleoside metabolic process	Putative phosphoribosyltransferase
AFUB_019080	Afu2g02000	A	G	missense_variant	MODERATE	c.1105T>C	p.Ser369Pro	Has domain(s) with predicted role in peroxisome inheritance and extrinsic to intraperoxisomal membrane localization	Has domain(s) with predicted role in peroxisome inheritance and extrinsic component of intraperoxisomal membrane localization
AFUB_068240	Afu4g11210	T	C	missense_variant	MODERATE	c.1982T>C	p.Met661Thr	Has domain(s) with predicted role in plasma membrane fusion involved in cytogamy and mating projection tip localization	Ortholog(s) have role in intracellular transport, plasma membrane fusion involved in cytogamy, regulation of plasma membrane sterol distribution and sporocarp development involved in sexual reproduction, more
AFUB_083550	Afu8g04020	G	A	missense_variant	MODERATE	c.746G>A	p.Arg249His	Has domain(s) with predicted role in positive regulation of autophagy	Has domain(s) with predicted role in positive regulation of autophagy
AFUB_068130	Afu4g11100	G	A	missense_variant	MODERATE	c.8C>T	p.Ser3Phe	Has domain(s) with predicted role in protein insertion into ER membrane and GET complex localization	Ortholog of A. nidulans FGSC A4 : AN5625, A. niger CBS 513.88 : An04g05590, A. oryzae RIB40 : AO090003001110, Aspergillus wentii : Aspwe1_0034056 and Aspergillus sydowii : Aspsy1_0043832
AFUB_068590	Afu4g11560	C	T	missense_variant	MODERATE	c.3313C>T	p.Arg1105Cys	Has domain(s) with predicted role in protein localization	Ortholog(s) have role in ascospore-type prospore membrane assembly, late endosome to vacuole transport, protein retention in Golgi apparatus, protein targeting to vacuole
AFUB_068590	Afu4g11560	A	C	missense_variant	MODERATE	c.5228A>C	p.Asp1743Ala	Has domain(s) with predicted role in protein localization	Ortholog(s) have role in ascospore-type prospore membrane assembly, late endosome to vacuole transport, protein retention in Golgi apparatus, protein targeting to vacuole
AFUB_068590	Afu4g11560	G	A	missense_variant	MODERATE	c.8151G>A	p.Met2717Ile	Has domain(s) with predicted role in protein localization	Ortholog(s) have role in ascospore-type prospore membrane assembly, late endosome to vacuole transport, protein retention in Golgi apparatus, protein targeting to vacuole
AFUB_014620	Afu1g15070	C	T	missense_variant	MODERATE	c.1189G>A	p.Glu397Lys	Has domain(s) with predicted role in protein polymerization and protein complex localization	Ortholog(s) have role in mitochondrial genome maintenance, plasmid maintenance and cytosol, mitochondrion localization
AFUB_020910	Afu2g03840	T	C	missense_variant	MODERATE	c.1241A>G	p.Glu414Gly	Has domain(s) with predicted role in protein targeting to mitochondrion and mitochondrial outer membrane localization	Ortholog(s) have role in protein targeting to mitochondrion and cytosol, mitochondrial sorting and assembly machinery complex, nucleus localization
AFUB_019150	Afu2g02070	G	A	missense_variant	MODERATE	c.1456G>A	p.Ala486Thr	Has domain(s) with predicted role in regulation of transcription, DNA-dependent and nucleus localization	Ortholog(s) have cytosol localization
AFUB_019150	Afu2g02070	A	G	missense_variant	MODERATE	c.1646A>G	p.Asn549Ser	Has domain(s) with predicted role in regulation of transcription, DNA-dependent and nucleus localization	Ortholog(s) have cytosol localization
AFUB_028860	Afu2g13230	G	C	missense_variant	MODERATE	c.899G>C	p.Arg300Pro	Has domain(s) with predicted role in response to stress	Has domain(s) with predicted role in response to stress
AFUB_078460	Afu6g12450	C	T	missense_variant	MODERATE	c.275C>T	p.Pro92Leu	Has domain(s) with predicted role in response to stress	Putative heat shock protein
AFUB_026620	Afu2g10840	A	G	missense_variant	MODERATE	c.175A>G	p.Ile59Val	Has domain(s) with predicted role in response to stress and integral to membrane localization	Has domain(s) with predicted role in response to stress and integral component of membrane localization
AFUB_033480	Afu2g17810	T	G	missense_variant	MODERATE	c.733T>G	p.Ser245Ala	Has domain(s) with predicted role in response to stress and integral to membrane localization	Has domain(s) with predicted role in response to stress and integral component of membrane localization
AFUB_036340	Afu3g12830	G	A	missense_variant	MODERATE	c.641C>T	p.Thr214Ile	Has domain(s) with predicted role in response to stress and integral to membrane localization	Has domain(s) with predicted role in response to stress and integral component of membrane localization
AFUB_038360	Afu3g10770	T	C	missense_variant	MODERATE	c.109A>G	p.Ile37Val	Has domain(s) with predicted role in response to stress and integral to membrane localization	RTA1 domain protein
AFUB_044940	Afu3g03310	A	G	missense_variant	MODERATE	c.782T>C	p.Leu261Ser	Has domain(s) with predicted role in response to stress and integral to membrane localization	Has domain(s) with predicted role in response to stress and integral component of membrane localization
AFUB_044940	Afu3g03310	A	G	missense_variant	MODERATE	c.743T>C	p.Leu248Ser	Has domain(s) with predicted role in response to stress and integral to membrane localization	Has domain(s) with predicted role in response to stress and integral component of membrane localization
AFUB_044940	Afu3g03310	C	A	missense_variant	MODERATE	c.500G>T	p.Gly167Val	Has domain(s) with predicted role in response to stress and integral to membrane localization	Has domain(s) with predicted role in response to stress and integral component of membrane localization
AFUB_047480	Afu3g00920	T	G	missense_variant	MODERATE	c.259A>C	p.Ile87Leu	Has domain(s) with predicted role in response to stress and integral to membrane localization	Has domain(s) with predicted role in response to stress and integral component of membrane localization
AFUB_075600	Afu6g09550	G	A	missense_variant	MODERATE	c.508G>A	p.Val170Ile	Has domain(s) with predicted role in response to stress and integral to membrane localization	Has domain(s) with predicted role in response to stress and integral component of membrane localization
AFUB_077820	Afu6g11810	G	C	missense_variant	MODERATE	c.823G>C	p.Glu275Gln	Has domain(s) with predicted role in response to stress and integral to membrane localization	Has domain(s) with predicted role in response to stress and integral component of membrane localization
AFUB_051040	Afu5g02510	C	A	missense_variant	MODERATE	c.2073G>T	p.Lys691Asn	Has domain(s) with predicted role in retrograde transport, endosome to Golgi	Ortholog(s) have role in Golgi to vacuole transport, ascospore wall assembly, retrograde transport, endosome to Golgi and GARP complex, mitochondrion localization
AFUB_065290	Afu4g08190	G	C	missense_variant	MODERATE	c.1577C>G	p.Ala526Gly	Has domain(s) with predicted role in ribosome biogenesis and nucleolus localization	Ortholog(s) have nucleolus localization
AFUB_095650	Afu6g02660	A	G	missense_variant	MODERATE	c.743T>C	p.Leu248Pro	Has domain(s) with predicted role in RNA processing	Ortholog(s) have role in chromatin silencing at centromere outer repeat region, mRNA cis splicing, via spliceosome and U2-type spliceosomal complex, nucleolus localization
AFUB_042790	Afu3g06280	A	G	missense_variant	MODERATE	c.724A>G	p.Thr242Ala	Has domain(s) with predicted role in signal transduction and intracellular localization	Putative Rho GTPase activator
AFUB_101830	Afu4g01350	T	C	missense_variant	MODERATE	c.337A>G	p.Ile113Val	Has domain(s) with predicted role in termination of G-protein coupled receptor signaling pathway	G-protein coupled receptor
AFUB_014290	Afu1g14740	G	A	missense_variant	MODERATE	c.331G>A	p.Val111Ile	Has domain(s) with predicted role in transcription initiation from RNA polymerase II promoter and transcription factor TFIIA complex localization	Ortholog(s) have RNA polymerase II transcription factor activity, TBP-class protein binding, involved in preinitiation complex assembly, TBP-class protein binding activity
AFUB_030520	Afu2g14880	T	C	missense_variant	MODERATE	c.457A>G	p.Thr153Ala	Has domain(s) with predicted role in transcription initiation from RNA polymerase II promoter and transcription factor TFIID complex localization	Ortholog(s) have cytosol, transcription factor TFIID complex localization
AFUB_015470	Afu1g15940	C	A	missense_variant	MODERATE	c.837G>T	p.Arg279Ser	Has domain(s) with predicted role in transmembrane transport and integral to membrane localization	Ortholog(s) have endoplasmic reticulum localization
AFUB_016300	Afu1g16910	G	T	missense_variant	MODERATE	c.1124G>T	p.Arg375Leu	Has domain(s) with predicted role in transmembrane transport and integral to membrane localization	Has domain(s) with predicted role in transmembrane transport and integral component of membrane localization
AFUB_016300	Afu1g16910	G	A	missense_variant	MODERATE	c.1255G>A	p.Glu419Lys	Has domain(s) with predicted role in transmembrane transport and integral to membrane localization	Has domain(s) with predicted role in transmembrane transport and integral component of membrane localization
AFUB_016300	Afu1g16910	G	T	missense_variant	MODERATE	c.1321G>T	p.Val441Leu	Has domain(s) with predicted role in transmembrane transport and integral to membrane localization	Has domain(s) with predicted role in transmembrane transport and integral component of membrane localization
AFUB_017860	Afu2g00780	T	G	missense_variant	MODERATE	c.927A>C	p.Glu309Asp	Has domain(s) with predicted role in transmembrane transport and integral to membrane localization	Has domain(s) with predicted role in transmembrane transport and integral component of membrane localization
AFUB_017920	Afu2g00840	C	A	missense_variant	MODERATE	c.346C>A	p.Pro116Thr	Has domain(s) with predicted role in transmembrane transport and integral to membrane localization	Ortholog(s) have endoplasmic reticulum localization
AFUB_022360	Afu2g05325	G	C	missense_variant	MODERATE	c.111C>G	p.His37Gln	Has domain(s) with predicted role in transmembrane transport and integral to membrane localization	Has domain(s) with predicted role in transmembrane transport and integral component of membrane localization
AFUB_022380	Afu2g05350	C	T	missense_variant	MODERATE	c.241C>T	p.Leu81Phe	Has domain(s) with predicted role in transmembrane transport and integral to membrane localization	Putative MFS transporter
AFUB_024210	Afu2g08230	G	A	missense_variant	MODERATE	c.521G>A	p.Arg174His	Has domain(s) with predicted role in transmembrane transport and integral to membrane localization	Has domain(s) with predicted role in transmembrane transport and integral component of membrane localization
AFUB_024210	Afu2g08230	G	T	missense_variant	MODERATE	c.586G>T	p.Val196Phe	Has domain(s) with predicted role in transmembrane transport and integral to membrane localization	Has domain(s) with predicted role in transmembrane transport and integral component of membrane localization
AFUB_024210	Afu2g08230	A	G	missense_variant	MODERATE	c.607A>G	p.Thr203Ala	Has domain(s) with predicted role in transmembrane transport and integral to membrane localization	Has domain(s) with predicted role in transmembrane transport and integral component of membrane localization
AFUB_024820	Afu2g08910	A	G	missense_variant	MODERATE	c.844A>G	p.Ser282Gly	Has domain(s) with predicted role in transmembrane transport and integral to membrane localization	Has domain(s) with predicted role in transmembrane transport and integral component of membrane localization
AFUB_024820	Afu2g08910	T	C	missense_variant	MODERATE	c.1316T>C	p.Val439Ala	Has domain(s) with predicted role in transmembrane transport and integral to membrane localization	Has domain(s) with predicted role in transmembrane transport and integral component of membrane localization
AFUB_025320	Afu2g09450	A	C	missense_variant	MODERATE	c.206T>G	p.Leu69Arg	Has domain(s) with predicted role in transmembrane transport and integral to membrane localization	Putative carboxylic acid transport protein
AFUB_027330	Afu2g11580	G	A	missense_variant	MODERATE	c.620G>A	p.Gly207Asp	Has domain(s) with predicted role in transmembrane transport and integral to membrane localization	Has domain(s) with predicted role in transmembrane transport and integral component of membrane localization
AFUB_033350	Afu2g17660	A	C	missense_variant	MODERATE	c.549T>G	p.Asp183Glu	Has domain(s) with predicted role in transmembrane transport and integral to membrane localization	Has domain(s) with predicted role in transmembrane transport and integral component of membrane localization
AFUB_033870	Afu3g15380	C	G	missense_variant	MODERATE	c.1181G>C	p.Gly394Ala	Has domain(s) with predicted role in transmembrane transport and integral to membrane localization	Has domain(s) with predicted role in transmembrane transport and integral component of membrane localization
AFUB_035660	Afu3g13520	G	A	missense_variant	MODERATE	c.742C>T	p.Leu248Phe	Has domain(s) with predicted role in transmembrane transport and integral to membrane localization	Has domain(s) with predicted role in transmembrane transport and integral component of membrane localization
AFUB_037430	Afu3g11760	G	C	missense_variant	MODERATE	c.58C>G	p.Leu20Val	Has domain(s) with predicted role in transmembrane transport and integral to membrane localization	Has domain(s) with predicted role in transmembrane transport and integral component of membrane localization
AFUB_046270	Afu3g02110	A	C	missense_variant	MODERATE	c.458A>C	p.Tyr153Ser	Has domain(s) with predicted role in transmembrane transport and integral to membrane localization	Has domain(s) with predicted role in transmembrane transport and integral component of membrane localization
AFUB_046530	Afu3g01890	A	C	missense_variant	MODERATE	c.1033T>G	p.Ser345Ala	Has domain(s) with predicted role in transmembrane transport and integral to membrane localization	Has domain(s) with predicted role in transmembrane transport and integral component of membrane localization
AFUB_046530	Afu3g01890	G	C	missense_variant	MODERATE	c.241C>G	p.Pro81Ala	Has domain(s) with predicted role in transmembrane transport and integral to membrane localization	Has domain(s) with predicted role in transmembrane transport and integral component of membrane localization
AFUB_047020	Afu3g01360	A	C	missense_variant	MODERATE	c.1570T>G	p.Phe524Val	Has domain(s) with predicted role in transmembrane transport and integral to membrane localization	Has domain(s) with predicted role in transmembrane transport and integral component of membrane localization
AFUB_048870	Afu5g00420	T	C	missense_variant	MODERATE	c.233T>C	p.Ile78Thr	Has domain(s) with predicted role in transmembrane transport and integral to membrane localization	Has domain(s) with predicted role in transmembrane transport and integral component of membrane localization
AFUB_048870	Afu5g00420	G	A	missense_variant	MODERATE	c.313G>A	p.Gly105Ser	Has domain(s) with predicted role in transmembrane transport and integral to membrane localization	Has domain(s) with predicted role in transmembrane transport and integral component of membrane localization
AFUB_048870	Afu5g00420	G	A	missense_variant	MODERATE	c.466G>A	p.Gly156Ser	Has domain(s) with predicted role in transmembrane transport and integral to membrane localization	Has domain(s) with predicted role in transmembrane transport and integral component of membrane localization
AFUB_054130	Afu5g06580	A	G	missense_variant	MODERATE	c.1740A>G	p.Ile580Met	Has domain(s) with predicted role in transmembrane transport and integral to membrane localization	Has domain(s) with predicted role in transmembrane transport and integral component of membrane localization
AFUB_057540	Afu5g09940	A	G	missense_variant	MODERATE	c.208A>G	p.Asn70Asp	Has domain(s) with predicted role in transmembrane transport and integral to membrane localization	Ortholog(s) have endoplasmic reticulum localization
AFUB_057540	Afu5g09940	C	T	missense_variant	MODERATE	c.1004C>T	p.Pro335Leu	Has domain(s) with predicted role in transmembrane transport and integral to membrane localization	Ortholog(s) have endoplasmic reticulum localization
AFUB_060870	Afu5g13160	T	A	missense_variant	MODERATE	c.124A>T	p.Ile42Phe	Has domain(s) with predicted role in transmembrane transport and integral to membrane localization	Has domain(s) with predicted role in transmembrane transport and integral component of membrane localization
AFUB_062180	Afu5g14500	T	C	missense_variant	MODERATE	c.1492A>G	p.Asn498Asp	Has domain(s) with predicted role in transmembrane transport and integral to membrane localization	Has domain(s) with predicted role in transmembrane transport and integral component of membrane localization
AFUB_070750	Afu4g13820	A	G	missense_variant	MODERATE	c.235A>G	p.Ile79Val	Has domain(s) with predicted role in transmembrane transport and integral to membrane localization	Has domain(s) with predicted role in transmembrane transport and integral component of membrane localization
AFUB_070760	Afu4g13830	C	G	missense_variant	MODERATE	c.91G>C	p.Ala31Pro	Has domain(s) with predicted role in transmembrane transport and integral to membrane localization	Has domain(s) with predicted role in transmembrane transport and integral component of membrane localization
AFUB_070760	Afu4g13830	T	C	missense_variant	MODERATE	c.49A>G	p.Lys17Glu	Has domain(s) with predicted role in transmembrane transport and integral to membrane localization	Has domain(s) with predicted role in transmembrane transport and integral component of membrane localization
AFUB_070810	Afu4g13900	T	C	missense_variant	MODERATE	c.463T>C	p.Cys155Arg	Has domain(s) with predicted role in transmembrane transport and integral to membrane localization	Has domain(s) with predicted role in transmembrane transport and integral component of membrane localization
AFUB_071390	Afu4g14230	C	A	missense_variant	MODERATE	c.421G>T	p.Asp141Tyr	Has domain(s) with predicted role in transmembrane transport and integral to membrane localization	Has domain(s) with predicted role in transmembrane transport and integral component of membrane localization
AFUB_074300	Afu6g08340	A	C	missense_variant	MODERATE	c.670A>C	p.Asn224His	Has domain(s) with predicted role in transmembrane transport and integral to membrane localization	Has domain(s) with predicted role in transmembrane transport and integral component of membrane localization
AFUB_081040	Afu8g06760	A	G	missense_variant	MODERATE	c.92A>G	p.Lys31Arg	Has domain(s) with predicted role in transmembrane transport and integral to membrane localization	Has domain(s) with predicted role in transmembrane transport and integral component of membrane localization
AFUB_081040	Afu8g06760	C	A	missense_variant	MODERATE	c.704C>A	p.Thr235Lys	Has domain(s) with predicted role in transmembrane transport and integral to membrane localization	Has domain(s) with predicted role in transmembrane transport and integral component of membrane localization
AFUB_081250	Afu8g06530	C	G	missense_variant	MODERATE	c.95C>G	p.Ala32Gly	Has domain(s) with predicted role in transmembrane transport and integral to membrane localization	Has domain(s) with predicted role in transmembrane transport and integral component of membrane localization
AFUB_081250	Afu8g06530	G	A	missense_variant	MODERATE	c.506G>A	p.Gly169Asp	Has domain(s) with predicted role in transmembrane transport and integral to membrane localization	Has domain(s) with predicted role in transmembrane transport and integral component of membrane localization
AFUB_082810	Afu8g04702	C	T	missense_variant&splice_region_variant	MODERATE	c.419G>A	p.Gly140Asp	Has domain(s) with predicted role in transmembrane transport and integral to membrane localization	Ortholog(s) have cell cortex localization
AFUB_084130	Afu8g02460	C	T	missense_variant	MODERATE	c.1072G>A	p.Ala358Thr	Has domain(s) with predicted role in transmembrane transport and integral to membrane localization	Has domain(s) with predicted role in transmembrane transport and integral component of membrane localization
AFUB_086790	Afu7g00230	G	T	missense_variant	MODERATE	c.1845C>A	p.Asp615Glu	Has domain(s) with predicted role in transmembrane transport and integral to membrane localization	Has domain(s) with predicted role in transmembrane transport and integral component of membrane localization
AFUB_086790	Afu7g00230	A	G	missense_variant	MODERATE	c.1418T>C	p.Phe473Ser	Has domain(s) with predicted role in transmembrane transport and integral to membrane localization	Has domain(s) with predicted role in transmembrane transport and integral component of membrane localization
AFUB_086790	Afu7g00230	A	G	missense_variant	MODERATE	c.1417T>C	p.Phe473Leu	Has domain(s) with predicted role in transmembrane transport and integral to membrane localization	Has domain(s) with predicted role in transmembrane transport and integral component of membrane localization
AFUB_086790	Afu7g00230	A	C	missense_variant	MODERATE	c.923T>G	p.Phe308Cys	Has domain(s) with predicted role in transmembrane transport and integral to membrane localization	Has domain(s) with predicted role in transmembrane transport and integral component of membrane localization
AFUB_086840	Afu7g00280	C	T	missense_variant	MODERATE	c.1031G>A	p.Arg344His	Has domain(s) with predicted role in transmembrane transport and integral to membrane localization	Has domain(s) with predicted role in transmembrane transport and integral component of membrane localization
AFUB_091700	Afu7g06120	T	C	missense_variant	MODERATE	c.4A>G	p.Lys2Glu	Has domain(s) with predicted role in transmembrane transport and integral to membrane localization	Putative transmembrane transporter
AFUB_094970	Afu6g03320	G	T	missense_variant	MODERATE	c.568G>T	p.Ala190Ser	Has domain(s) with predicted role in transmembrane transport and integral to membrane localization	Has domain(s) with predicted role in transmembrane transport and integral component of membrane localization
AFUB_096410	Afu6g01930	G	A	missense_variant	MODERATE	c.736G>A	p.Gly246Ser	Has domain(s) with predicted role in transmembrane transport and integral to membrane localization	Has domain(s) with predicted role in transmembrane transport and integral component of membrane localization
AFUB_098330	Afu4g04670	T	C	missense_variant	MODERATE	c.2486A>G	p.Asp829Gly	Has domain(s) with predicted role in transmembrane transport and integral to membrane localization	Ortholog(s) have calcium:proton antiporter activity, potassium:proton antiporter activity, sodium:proton antiporter activity and role in hydrogen transport, potassium ion transport, sodium ion transport
AFUB_099100	Afu4g03920	G	A	missense_variant	MODERATE	c.214G>A	p.Ala72Thr	Has domain(s) with predicted role in transmembrane transport and integral to membrane localization	Has domain(s) with predicted role in transmembrane transport and integral component of membrane localization
AFUB_101100	Afu4g00550	A	C	missense_variant	MODERATE	c.173T>G	p.Leu58Arg	Has domain(s) with predicted role in transmembrane transport and integral to membrane localization	Has domain(s) with predicted role in transmembrane transport and integral component of membrane localization
AFUB_101420	Afu4g00920	C	T	missense_variant	MODERATE	c.209G>A	p.Gly70Asp	Has domain(s) with predicted role in transmembrane transport and integral to membrane localization	Ortholog(s) have pantothenate transmembrane transporter activity, role in endocytosis, pantothenate import into cell, pantothenate transmembrane transport and Golgi apparatus, fungal-type vacuole membrane, plasma membrane localization
AFUB_101580	Afu4g01080	A	C	missense_variant	MODERATE	c.1368T>G	p.Cys456Trp	Has domain(s) with predicted role in transmembrane transport and integral to membrane localization	Has domain(s) with predicted role in transmembrane transport and integral component of membrane localization
AFUB_101580	Afu4g01080	A	G	missense_variant	MODERATE	c.1355T>C	p.Phe452Ser	Has domain(s) with predicted role in transmembrane transport and integral to membrane localization	Has domain(s) with predicted role in transmembrane transport and integral component of membrane localization
AFUB_058410	Afu5g10810	T	C	missense_variant	MODERATE	c.112A>G	p.Asn38Asp	Has domain(s) with predicted role in vesicle docking involved in exocytosis	Ortholog(s) have role in vesicle-mediated transport and cell division site, cell tip, cytosol, nucleus, prospore membrane localization
AFUB_070490	Afu4g13570	C	A	missense_variant	MODERATE	c.440G>T	p.Trp147Leu	Has domain(s) with predicted S-adenosylmethionine-dependent methyltransferase activity	Has domain(s) with predicted S-adenosylmethionine-dependent methyltransferase activity
AFUB_050290	Afu5g01760	G	A	missense_variant	MODERATE	c.316C>T	p.Leu106Phe	Has domain(s) with predicted S-adenosylmethionine-dependent methyltransferase, RNA binding activity and role in rRNA processing	Ortholog(s) have rRNA (cytosine-C5-)-methyltransferase activity and role in assembly of large subunit precursor of preribosome, maturation of LSU-rRNA from tricistronic rRNA transcript (SSU-rRNA, 5.8S rRNA, LSU-rRNA), rRNA base methylation
AFUB_084770	Afu8g01830	T	-ATC	conservative_inframe_deletion	MODERATEc.520_522delGAT	c.520_522delGAT	p.Ile174del	Has domain(s) with predicted sequence-specific DNA binding RNA polymerase II transcription factor, zinc ion binding activity, role in regulation of transcription, DNA-dependent and nucleus localization	Has domain(s) with predicted RNA polymerase II transcription factor activity, sequence-specific DNA binding, zinc ion binding activity, role in regulation of transcription, DNA-templated and nucleus localization
AFUB_014490	Afu1g14945	A	G	missense_variant	MODERATE	c.718T>C	p.Phe240Leu	Has domain(s) with predicted sequence-specific DNA binding RNA polymerase II transcription factor, zinc ion binding activity, role in regulation of transcription, DNA-dependent and nucleus localization	Has domain(s) with predicted RNA polymerase II transcription factor activity, sequence-specific DNA binding, zinc ion binding activity, role in regulation of transcription, DNA-templated and nucleus localization
AFUB_015440	Afu1g15910	C	A	missense_variant	MODERATE	c.910C>A	p.Arg304Ser	Has domain(s) with predicted sequence-specific DNA binding RNA polymerase II transcription factor, zinc ion binding activity, role in regulation of transcription, DNA-dependent and nucleus localization	Ortholog(s) have role in conidiophore development
AFUB_016820	Afu1g17460	A	G	missense_variant	MODERATE	c.220A>G	p.Lys74Glu	Has domain(s) with predicted sequence-specific DNA binding RNA polymerase II transcription factor, zinc ion binding activity, role in regulation of transcription, DNA-dependent and nucleus localization	Putative C6 transcription factor
AFUB_017530	Afu2g00470	A	G	missense_variant	MODERATE	c.475T>C	p.Phe159Leu	Has domain(s) with predicted sequence-specific DNA binding RNA polymerase II transcription factor, zinc ion binding activity, role in regulation of transcription, DNA-dependent and nucleus localization	Has domain(s) with predicted RNA polymerase II transcription factor activity, sequence-specific DNA binding, zinc ion binding activity, role in regulation of transcription, DNA-templated and nucleus localization
AFUB_021540	Afu2g04510	A	G	missense_variant	MODERATE	c.980A>G	p.Asp327Gly	Has domain(s) with predicted sequence-specific DNA binding RNA polymerase II transcription factor, zinc ion binding activity, role in regulation of transcription, DNA-dependent and nucleus localization	Has domain(s) with predicted RNA polymerase II transcription factor activity, sequence-specific DNA binding, zinc ion binding activity, role in regulation of transcription, DNA-templated and nucleus localization
AFUB_033200		A	G	missense_variant	MODERATE	c.1801A>G	p.Arg601Gly	Has domain(s) with predicted sequence-specific DNA binding RNA polymerase II transcription factor, zinc ion binding activity, role in regulation of transcription, DNA-dependent and nucleus localization
AFUB_033200		C	T	missense_variant	MODERATE	c.1994C>T	p.Pro665Leu	Has domain(s) with predicted sequence-specific DNA binding RNA polymerase II transcription factor, zinc ion binding activity, role in regulation of transcription, DNA-dependent and nucleus localization
AFUB_033560	Afu2g17880	A	G	missense_variant	MODERATE	c.673T>C	p.Tyr225His	Has domain(s) with predicted sequence-specific DNA binding RNA polymerase II transcription factor, zinc ion binding activity, role in regulation of transcription, DNA-dependent and nucleus localization	Has domain(s) with predicted RNA polymerase II transcription factor activity, sequence-specific DNA binding, zinc ion binding activity, role in regulation of transcription, DNA-templated and nucleus localization
AFUB_044040	Afu3g03920	A	G	missense_variant	MODERATE	c.1450A>G	p.Thr484Ala	Has domain(s) with predicted sequence-specific DNA binding RNA polymerase II transcription factor, zinc ion binding activity, role in regulation of transcription, DNA-dependent and nucleus localization	Has domain(s) with predicted RNA polymerase II transcription factor activity, sequence-specific DNA binding, zinc ion binding activity, role in regulation of transcription, DNA-templated and nucleus localization
AFUB_044040	Afu3g03920	T	A	missense_variant	MODERATE	c.1696T>A	p.Leu566Ile	Has domain(s) with predicted sequence-specific DNA binding RNA polymerase II transcription factor, zinc ion binding activity, role in regulation of transcription, DNA-dependent and nucleus localization	Has domain(s) with predicted RNA polymerase II transcription factor activity, sequence-specific DNA binding, zinc ion binding activity, role in regulation of transcription, DNA-templated and nucleus localization
AFUB_044040	Afu3g03920	T	C	missense_variant	MODERATE	c.1697T>C	p.Leu566Ser	Has domain(s) with predicted sequence-specific DNA binding RNA polymerase II transcription factor, zinc ion binding activity, role in regulation of transcription, DNA-dependent and nucleus localization	Has domain(s) with predicted RNA polymerase II transcription factor activity, sequence-specific DNA binding, zinc ion binding activity, role in regulation of transcription, DNA-templated and nucleus localization
AFUB_048890	Afu5g00435	A	G	missense_variant	MODERATE	c.1078A>G	p.Lys360Glu	Has domain(s) with predicted sequence-specific DNA binding RNA polymerase II transcription factor, zinc ion binding activity, role in regulation of transcription, DNA-dependent and nucleus localization	Has domain(s) with predicted RNA polymerase II transcription factor activity, sequence-specific DNA binding, zinc ion binding activity, role in regulation of transcription, DNA-templated and nucleus localization
AFUB_048890	Afu5g00435	A	G	missense_variant	MODERATE	c.1091A>G	p.Glu364Gly	Has domain(s) with predicted sequence-specific DNA binding RNA polymerase II transcription factor, zinc ion binding activity, role in regulation of transcription, DNA-dependent and nucleus localization	Has domain(s) with predicted RNA polymerase II transcription factor activity, sequence-specific DNA binding, zinc ion binding activity, role in regulation of transcription, DNA-templated and nucleus localization
AFUB_048890	Afu5g00435	T	C	missense_variant	MODERATE	c.1099T>C	p.Phe367Leu	Has domain(s) with predicted sequence-specific DNA binding RNA polymerase II transcription factor, zinc ion binding activity, role in regulation of transcription, DNA-dependent and nucleus localization	Has domain(s) with predicted RNA polymerase II transcription factor activity, sequence-specific DNA binding, zinc ion binding activity, role in regulation of transcription, DNA-templated and nucleus localization
AFUB_048890	Afu5g00435	G	T	missense_variant	MODERATE	c.1175G>T	p.Trp392Leu	Has domain(s) with predicted sequence-specific DNA binding RNA polymerase II transcription factor, zinc ion binding activity, role in regulation of transcription, DNA-dependent and nucleus localization	Has domain(s) with predicted RNA polymerase II transcription factor activity, sequence-specific DNA binding, zinc ion binding activity, role in regulation of transcription, DNA-templated and nucleus localization
AFUB_048890	Afu5g00435	A	G	missense_variant	MODERATE	c.1525A>G	p.Thr509Ala	Has domain(s) with predicted sequence-specific DNA binding RNA polymerase II transcription factor, zinc ion binding activity, role in regulation of transcription, DNA-dependent and nucleus localization	Has domain(s) with predicted RNA polymerase II transcription factor activity, sequence-specific DNA binding, zinc ion binding activity, role in regulation of transcription, DNA-templated and nucleus localization
AFUB_057470	Afu5g09890	T	C	missense_variant	MODERATE	c.509A>G	p.Gln170Arg	Has domain(s) with predicted sequence-specific DNA binding RNA polymerase II transcription factor, zinc ion binding activity, role in regulation of transcription, DNA-dependent and nucleus localization	Has domain(s) with predicted RNA polymerase II transcription factor activity, sequence-specific DNA binding, zinc ion binding activity, role in regulation of transcription, DNA-templated and nucleus localization
AFUB_057470	Afu5g09890	T	C	missense_variant	MODERATE	c.349A>G	p.Thr117Ala	Has domain(s) with predicted sequence-specific DNA binding RNA polymerase II transcription factor, zinc ion binding activity, role in regulation of transcription, DNA-dependent and nucleus localization	Has domain(s) with predicted RNA polymerase II transcription factor activity, sequence-specific DNA binding, zinc ion binding activity, role in regulation of transcription, DNA-templated and nucleus localization
AFUB_058550	Afu5g10980	T	C	missense_variant	MODERATE	c.595A>G	p.Ile199Val	Has domain(s) with predicted sequence-specific DNA binding RNA polymerase II transcription factor, zinc ion binding activity, role in regulation of transcription, DNA-dependent and nucleus localization	Ortholog of A. niger CBS 513.88 : An14g02340, Neosartorya fischeri NRRL 181 : NFIA_076280, Aspergillus clavatus NRRL 1 : ACLA_014020 and Aspergillus niger ATCC 1015 : 41656-mRNA
AFUB_058550	Afu5g10980	T	C	missense_variant	MODERATE	c.451A>G	p.Ser151Gly	Has domain(s) with predicted sequence-specific DNA binding RNA polymerase II transcription factor, zinc ion binding activity, role in regulation of transcription, DNA-dependent and nucleus localization	Ortholog of A. niger CBS 513.88 : An14g02340, Neosartorya fischeri NRRL 181 : NFIA_076280, Aspergillus clavatus NRRL 1 : ACLA_014020 and Aspergillus niger ATCC 1015 : 41656-mRNA
AFUB_058550	Afu5g10980	T	C	missense_variant&splice_region_variant	MODERATE	c.374A>G	p.Asp125Gly	Has domain(s) with predicted sequence-specific DNA binding RNA polymerase II transcription factor, zinc ion binding activity, role in regulation of transcription, DNA-dependent and nucleus localization	Ortholog of A. niger CBS 513.88 : An14g02340, Neosartorya fischeri NRRL 181 : NFIA_076280, Aspergillus clavatus NRRL 1 : ACLA_014020 and Aspergillus niger ATCC 1015 : 41656-mRNA
AFUB_058550	Afu5g10980	T	C	missense_variant	MODERATE	c.335A>G	p.Lys112Arg	Has domain(s) with predicted sequence-specific DNA binding RNA polymerase II transcription factor, zinc ion binding activity, role in regulation of transcription, DNA-dependent and nucleus localization	Ortholog of A. niger CBS 513.88 : An14g02340, Neosartorya fischeri NRRL 181 : NFIA_076280, Aspergillus clavatus NRRL 1 : ACLA_014020 and Aspergillus niger ATCC 1015 : 41656-mRNA
AFUB_058550	Afu5g10980	C	T	missense_variant	MODERATE	c.88G>A	p.Asp30Asn	Has domain(s) with predicted sequence-specific DNA binding RNA polymerase II transcription factor, zinc ion binding activity, role in regulation of transcription, DNA-dependent and nucleus localization	Ortholog of A. niger CBS 513.88 : An14g02340, Neosartorya fischeri NRRL 181 : NFIA_076280, Aspergillus clavatus NRRL 1 : ACLA_014020 and Aspergillus niger ATCC 1015 : 41656-mRNA
AFUB_060650	Afu5g12930	C	T	missense_variant	MODERATE	c.560C>T	p.Pro187Leu	Has domain(s) with predicted sequence-specific DNA binding RNA polymerase II transcription factor, zinc ion binding activity, role in regulation of transcription, DNA-dependent and nucleus localization	Has domain(s) with predicted RNA polymerase II transcription factor activity, sequence-specific DNA binding, zinc ion binding activity, role in regulation of transcription, DNA-templated and nucleus localization
AFUB_060790	Afu5g13080	C	G	missense_variant	MODERATE	c.712G>C	p.Val238Leu	Has domain(s) with predicted sequence-specific DNA binding RNA polymerase II transcription factor, zinc ion binding activity, role in regulation of transcription, DNA-dependent and nucleus localization	Has domain(s) with predicted RNA polymerase II transcription factor activity, sequence-specific DNA binding, zinc ion binding activity, role in regulation of transcription, DNA-templated and nucleus localization
AFUB_061020	Afu5g13310	C	T	missense_variant	MODERATE	c.1456G>A	p.Ala486Thr	Has domain(s) with predicted sequence-specific DNA binding RNA polymerase II transcription factor, zinc ion binding activity, role in regulation of transcription, DNA-dependent and nucleus localization	Ortholog(s) have RNA polymerase II transcription factor activity, sequence-specific DNA binding, sequence-specific DNA binding activity
AFUB_061530	Afu5g13790	C	T	missense_variant	MODERATE	c.56G>A	p.Arg19Lys	Has domain(s) with predicted sequence-specific DNA binding RNA polymerase II transcription factor, zinc ion binding activity, role in regulation of transcription, DNA-dependent and nucleus localization	Has domain(s) with predicted RNA polymerase II transcription factor activity, sequence-specific DNA binding, zinc ion binding activity, role in regulation of transcription, DNA-templated and nucleus localization
AFUB_061940	Afu5g14230	A	C	missense_variant	MODERATE	c.1161T>G	p.Cys387Trp	Has domain(s) with predicted sequence-specific DNA binding RNA polymerase II transcription factor, zinc ion binding activity, role in regulation of transcription, DNA-dependent and nucleus localization	Has domain(s) with predicted RNA polymerase II transcription factor activity, sequence-specific DNA binding, transcription factor activity, sequence-specific DNA binding, zinc ion binding activity
AFUB_061940	Afu5g14230	C	T	missense_variant	MODERATE	c.128G>A	p.Arg43Lys	Has domain(s) with predicted sequence-specific DNA binding RNA polymerase II transcription factor, zinc ion binding activity, role in regulation of transcription, DNA-dependent and nucleus localization	Has domain(s) with predicted RNA polymerase II transcription factor activity, sequence-specific DNA binding, transcription factor activity, sequence-specific DNA binding, zinc ion binding activity
AFUB_071380	Afu4g14220	A	G	missense_variant	MODERATE	c.1459A>G	p.Thr487Ala	Has domain(s) with predicted sequence-specific DNA binding RNA polymerase II transcription factor, zinc ion binding activity, role in regulation of transcription, DNA-dependent and nucleus localization	Has domain(s) with predicted RNA polymerase II transcription factor activity, sequence-specific DNA binding, zinc ion binding activity, role in regulation of transcription, DNA-templated and nucleus localization
AFUB_071380	Afu4g14220	A	C	missense_variant	MODERATE	c.1766A>C	p.Asn589Thr	Has domain(s) with predicted sequence-specific DNA binding RNA polymerase II transcription factor, zinc ion binding activity, role in regulation of transcription, DNA-dependent and nucleus localization	Has domain(s) with predicted RNA polymerase II transcription factor activity, sequence-specific DNA binding, zinc ion binding activity, role in regulation of transcription, DNA-templated and nucleus localization
AFUB_073760	Afu6g07800	A	G	missense_variant	MODERATE	c.2050A>G	p.Lys684Glu	Has domain(s) with predicted sequence-specific DNA binding RNA polymerase II transcription factor, zinc ion binding activity, role in regulation of transcription, DNA-dependent and nucleus localization	Ortholog(s) have nucleus localization
AFUB_074500	Afu6g08540	C	T	missense_variant	MODERATE	c.325C>T	p.Arg109Cys	Has domain(s) with predicted sequence-specific DNA binding RNA polymerase II transcription factor, zinc ion binding activity, role in regulation of transcription, DNA-dependent and nucleus localization	Has domain(s) with predicted RNA polymerase II transcription factor activity, sequence-specific DNA binding, zinc ion binding activity, role in regulation of transcription, DNA-templated and nucleus localization
AFUB_080460	Afu8g07280	G	T	missense_variant&splice_region_variant	MODERATE	c.315G>T	p.Met105Ile	Has domain(s) with predicted sequence-specific DNA binding RNA polymerase II transcription factor, zinc ion binding activity, role in regulation of transcription, DNA-dependent and nucleus localization	Has domain(s) with predicted RNA polymerase II transcription factor activity, sequence-specific DNA binding, zinc ion binding activity, role in regulation of transcription, DNA-templated and nucleus localization
AFUB_080460	Afu8g07280	C	G	missense_variant	MODERATE	c.354C>G	p.Asn118Lys	Has domain(s) with predicted sequence-specific DNA binding RNA polymerase II transcription factor, zinc ion binding activity, role in regulation of transcription, DNA-dependent and nucleus localization	Has domain(s) with predicted RNA polymerase II transcription factor activity, sequence-specific DNA binding, zinc ion binding activity, role in regulation of transcription, DNA-templated and nucleus localization
AFUB_080460	Afu8g07280	T	C	missense_variant	MODERATE	c.440T>C	p.Val147Ala	Has domain(s) with predicted sequence-specific DNA binding RNA polymerase II transcription factor, zinc ion binding activity, role in regulation of transcription, DNA-dependent and nucleus localization	Has domain(s) with predicted RNA polymerase II transcription factor activity, sequence-specific DNA binding, zinc ion binding activity, role in regulation of transcription, DNA-templated and nucleus localization
AFUB_084670	Afu8g01940	G	C	missense_variant	MODERATE	c.782C>G	p.Pro261Arg	Has domain(s) with predicted sequence-specific DNA binding RNA polymerase II transcription factor, zinc ion binding activity, role in regulation of transcription, DNA-dependent and nucleus localization	Has domain(s) with predicted RNA polymerase II transcription factor activity, sequence-specific DNA binding, zinc ion binding activity, role in regulation of transcription, DNA-templated and nucleus localization
AFUB_088530	Afu7g01960	C	T	missense_variant	MODERATE	c.226C>T	p.Leu76Phe	Has domain(s) with predicted sequence-specific DNA binding RNA polymerase II transcription factor, zinc ion binding activity, role in regulation of transcription, DNA-dependent and nucleus localization	Ortholog(s) have role in filamentous growth, growth of symbiont in host
AFUB_088530	Afu7g01960	G	A	missense_variant	MODERATE	c.775G>A	p.Val259Ile	Has domain(s) with predicted sequence-specific DNA binding RNA polymerase II transcription factor, zinc ion binding activity, role in regulation of transcription, DNA-dependent and nucleus localization	Ortholog(s) have role in filamentous growth, growth of symbiont in host
AFUB_088530	Afu7g01960	T	C	missense_variant	MODERATE	c.808T>C	p.Ser270Pro	Has domain(s) with predicted sequence-specific DNA binding RNA polymerase II transcription factor, zinc ion binding activity, role in regulation of transcription, DNA-dependent and nucleus localization	Ortholog(s) have role in filamentous growth, growth of symbiont in host
AFUB_091830	Afu7g06280	A	G	missense_variant	MODERATE	c.1295T>C	p.Val432Ala	Has domain(s) with predicted sequence-specific DNA binding RNA polymerase II transcription factor, zinc ion binding activity, role in regulation of transcription, DNA-dependent and nucleus localization	Has domain(s) with predicted RNA polymerase II transcription factor activity, sequence-specific DNA binding, zinc ion binding activity, role in regulation of transcription, DNA-templated and nucleus localization
AFUB_091830	Afu7g06280	C	T	missense_variant	MODERATE	c.1292G>A	p.Arg431His	Has domain(s) with predicted sequence-specific DNA binding RNA polymerase II transcription factor, zinc ion binding activity, role in regulation of transcription, DNA-dependent and nucleus localization	Has domain(s) with predicted RNA polymerase II transcription factor activity, sequence-specific DNA binding, zinc ion binding activity, role in regulation of transcription, DNA-templated and nucleus localization
AFUB_091830	Afu7g06280	T	C	missense_variant	MODERATE	c.751A>G	p.Ser251Gly	Has domain(s) with predicted sequence-specific DNA binding RNA polymerase II transcription factor, zinc ion binding activity, role in regulation of transcription, DNA-dependent and nucleus localization	Has domain(s) with predicted RNA polymerase II transcription factor activity, sequence-specific DNA binding, zinc ion binding activity, role in regulation of transcription, DNA-templated and nucleus localization
AFUB_091830	Afu7g06280	T	C	missense_variant	MODERATE	c.196A>G	p.Thr66Ala	Has domain(s) with predicted sequence-specific DNA binding RNA polymerase II transcription factor, zinc ion binding activity, role in regulation of transcription, DNA-dependent and nucleus localization	Has domain(s) with predicted RNA polymerase II transcription factor activity, sequence-specific DNA binding, zinc ion binding activity, role in regulation of transcription, DNA-templated and nucleus localization
AFUB_091830	Afu7g06280	A	G	missense_variant	MODERATE	c.89T>C	p.Leu30Ser	Has domain(s) with predicted sequence-specific DNA binding RNA polymerase II transcription factor, zinc ion binding activity, role in regulation of transcription, DNA-dependent and nucleus localization	Has domain(s) with predicted RNA polymerase II transcription factor activity, sequence-specific DNA binding, zinc ion binding activity, role in regulation of transcription, DNA-templated and nucleus localization
AFUB_095440	Afu6g02850	A	C	missense_variant	MODERATE	c.2061A>C	p.Arg687Ser	Has domain(s) with predicted sequence-specific DNA binding RNA polymerase II transcription factor, zinc ion binding activity, role in regulation of transcription, DNA-dependent and nucleus localization	Ortholog(s) have role in cellular response to drug
AFUB_096380	Afu6g01960	C	T	missense_variant	MODERATE	c.466G>A	p.Asp156Asn	Has domain(s) with predicted sequence-specific DNA binding RNA polymerase II transcription factor, zinc ion binding activity, role in regulation of transcription, DNA-dependent and nucleus localization	Has domain(s) with predicted RNA polymerase II transcription factor activity, sequence-specific DNA binding, zinc ion binding activity, role in regulation of transcription, DNA-templated and nucleus localization
AFUB_099770	Afu4g03310	T	C	missense_variant	MODERATE	c.1193A>G	p.Tyr398Cys	Has domain(s) with predicted sequence-specific DNA binding RNA polymerase II transcription factor, zinc ion binding activity, role in regulation of transcription, DNA-dependent and nucleus localization	Has domain(s) with predicted RNA polymerase II transcription factor activity, sequence-specific DNA binding, transcription factor activity, sequence-specific DNA binding, zinc ion binding activity
AFUB_101510	Afu4g01010	T	A	missense_variant	MODERATE	c.1090T>A	p.Phe364Ile	Has domain(s) with predicted sequence-specific DNA binding RNA polymerase II transcription factor, zinc ion binding activity, role in regulation of transcription, DNA-dependent and nucleus localization	Has domain(s) with predicted DNA binding, RNA polymerase II transcription factor activity, sequence-specific DNA binding, zinc ion binding activity and role in regulation of transcription, DNA-templated, transcription, DNA-templated
AFUB_101810	Afu4g01322	T	C	missense_variant	MODERATE	c.392A>G	p.Glu131Gly	Has domain(s) with predicted sequence-specific DNA binding RNA polymerase II transcription factor, zinc ion binding activity, role in regulation of transcription, DNA-dependent and nucleus localization	Has domain(s) with predicted RNA polymerase II transcription factor activity, sequence-specific DNA binding, zinc ion binding activity, role in regulation of transcription, DNA-templated and nucleus localization
AFUB_101810	Afu4g01322	G	C	missense_variant	MODERATE	c.372C>G	p.Ile124Met	Has domain(s) with predicted sequence-specific DNA binding RNA polymerase II transcription factor, zinc ion binding activity, role in regulation of transcription, DNA-dependent and nucleus localization	Has domain(s) with predicted RNA polymerase II transcription factor activity, sequence-specific DNA binding, zinc ion binding activity, role in regulation of transcription, DNA-templated and nucleus localization
AFUB_101810	Afu4g01322	C	G	missense_variant	MODERATE	c.284G>C	p.Arg95Pro	Has domain(s) with predicted sequence-specific DNA binding RNA polymerase II transcription factor, zinc ion binding activity, role in regulation of transcription, DNA-dependent and nucleus localization	Has domain(s) with predicted RNA polymerase II transcription factor activity, sequence-specific DNA binding, zinc ion binding activity, role in regulation of transcription, DNA-templated and nucleus localization
AFUB_101810	Afu4g01322	T	C	missense_variant	MODERATE	c.257A>G	p.Asn86Ser	Has domain(s) with predicted sequence-specific DNA binding RNA polymerase II transcription factor, zinc ion binding activity, role in regulation of transcription, DNA-dependent and nucleus localization	Has domain(s) with predicted RNA polymerase II transcription factor activity, sequence-specific DNA binding, zinc ion binding activity, role in regulation of transcription, DNA-templated and nucleus localization
AFUB_014910	Afu1g15370	T	C	missense_variant	MODERATE	c.2641T>C	p.Ser881Pro	Has domain(s) with predicted sequence-specific DNA binding RNA polymerase II transcription factor, zinc ion binding, DNA binding activity, role in regulation of transcription, DNA-dependent, transcription, DNA-templated and nucleus localization	Has domain(s) with predicted DNA binding, RNA polymerase II transcription factor activity, sequence-specific DNA binding, zinc ion binding activity and role in regulation of transcription, DNA-templated, transcription, DNA-templated
AFUB_016540	Afu1g17150	T	C	missense_variant	MODERATE	c.1568T>C	p.Leu523Ser	Has domain(s) with predicted sequence-specific DNA binding RNA polymerase II transcription factor, zinc ion binding, DNA binding activity, role in regulation of transcription, DNA-dependent, transcription, DNA-templated and nucleus localization	Ortholog(s) have role in maltose catabolic process, positive regulation of cell adhesion involved in single-species biofilm formation and regulation of transcription from RNA polymerase II promoter, more
AFUB_016540	Afu1g17150	A	G	missense_variant	MODERATE	c.1685A>G	p.Asn562Ser	Has domain(s) with predicted sequence-specific DNA binding RNA polymerase II transcription factor, zinc ion binding, DNA binding activity, role in regulation of transcription, DNA-dependent, transcription, DNA-templated and nucleus localization	Ortholog(s) have role in maltose catabolic process, positive regulation of cell adhesion involved in single-species biofilm formation and regulation of transcription from RNA polymerase II promoter, more
AFUB_016540	Afu1g17150	A	G	missense_variant	MODERATE	c.1730A>G	p.Asn577Ser	Has domain(s) with predicted sequence-specific DNA binding RNA polymerase II transcription factor, zinc ion binding, DNA binding activity, role in regulation of transcription, DNA-dependent, transcription, DNA-templated and nucleus localization	Ortholog(s) have role in maltose catabolic process, positive regulation of cell adhesion involved in single-species biofilm formation and regulation of transcription from RNA polymerase II promoter, more
AFUB_022340	Afu2g05310	C	A	missense_variant	MODERATE	c.285G>T	p.Glu95Asp	Has domain(s) with predicted sequence-specific DNA binding RNA polymerase II transcription factor, zinc ion binding, DNA binding activity, role in regulation of transcription, DNA-dependent, transcription, DNA-templated and nucleus localization	Has domain(s) with predicted DNA binding, RNA polymerase II transcription factor activity, sequence-specific DNA binding, zinc ion binding activity and role in regulation of transcription, DNA-templated, transcription, DNA-templated
AFUB_024220	Afu2g08240	G	A	missense_variant&splice_region_variant	MODERATE	c.211G>A	p.Asp71Asn	Has domain(s) with predicted sequence-specific DNA binding RNA polymerase II transcription factor, zinc ion binding, DNA binding activity, role in regulation of transcription, DNA-dependent, transcription, DNA-templated and nucleus localization	Ortholog(s) have sequence-specific DNA binding activity and nucleus localization
AFUB_025230	Afu2g09360	G	A	missense_variant	MODERATE	c.703G>A	p.Val235Met	Has domain(s) with predicted sequence-specific DNA binding RNA polymerase II transcription factor, zinc ion binding, DNA binding activity, role in regulation of transcription, DNA-dependent, transcription, DNA-templated and nucleus localization	Has domain(s) with predicted DNA binding, RNA polymerase II transcription factor activity, sequence-specific DNA binding, zinc ion binding activity and role in regulation of transcription, DNA-templated, transcription, DNA-templated
AFUB_030930	Afu2g15255	A	C	missense_variant	MODERATE	c.152T>G	p.Met51Arg	Has domain(s) with predicted sequence-specific DNA binding RNA polymerase II transcription factor, zinc ion binding, DNA binding activity, role in regulation of transcription, DNA-dependent, transcription, DNA-templated and nucleus localization	Has domain(s) with predicted DNA binding, RNA polymerase II transcription factor activity, sequence-specific DNA binding, zinc ion binding activity and role in regulation of transcription, DNA-templated, transcription, DNA-templated
AFUB_033540	Afu2g17860	A	G	missense_variant	MODERATE	c.524A>G	p.Tyr175Cys	Has domain(s) with predicted sequence-specific DNA binding RNA polymerase II transcription factor, zinc ion binding, DNA binding activity, role in regulation of transcription, DNA-dependent, transcription, DNA-templated and nucleus localization	Ortholog(s) have role in cellular response to drug, growth of symbiont in host and positive regulation of cell adhesion involved in single-species biofilm formation, more
AFUB_037000	Afu3g12180	T	C	missense_variant	MODERATE	c.589A>G	p.Ile197Val	Has domain(s) with predicted sequence-specific DNA binding RNA polymerase II transcription factor, zinc ion binding, DNA binding activity, role in regulation of transcription, DNA-dependent, transcription, DNA-templated and nucleus localization	Has domain(s) with predicted DNA binding, RNA polymerase II transcription factor activity, sequence-specific DNA binding, zinc ion binding activity and role in regulation of transcription, DNA-templated, transcription, DNA-templated
AFUB_046160	Afu3g02210	C	T	missense_variant	MODERATE	c.1028G>A	p.Gly343Glu	Has domain(s) with predicted sequence-specific DNA binding RNA polymerase II transcription factor, zinc ion binding, DNA binding activity, role in regulation of transcription, DNA-dependent, transcription, DNA-templated and nucleus localization	Has domain(s) with predicted DNA binding, RNA polymerase II transcription factor activity, sequence-specific DNA binding, zinc ion binding activity and role in regulation of transcription, DNA-templated, transcription, DNA-templated
AFUB_046160	Afu3g02210	T	G	missense_variant	MODERATE	c.671A>C	p.Lys224Thr	Has domain(s) with predicted sequence-specific DNA binding RNA polymerase II transcription factor, zinc ion binding, DNA binding activity, role in regulation of transcription, DNA-dependent, transcription, DNA-templated and nucleus localization	Has domain(s) with predicted DNA binding, RNA polymerase II transcription factor activity, sequence-specific DNA binding, zinc ion binding activity and role in regulation of transcription, DNA-templated, transcription, DNA-templated
AFUB_046430	Afu3g01980	C	G	missense_variant	MODERATE	c.832G>C	p.Glu278Gln	Has domain(s) with predicted sequence-specific DNA binding RNA polymerase II transcription factor, zinc ion binding, DNA binding activity, role in regulation of transcription, DNA-dependent, transcription, DNA-templated and nucleus localization	Has domain(s) with predicted DNA binding, RNA polymerase II transcription factor activity, sequence-specific DNA binding, zinc ion binding activity and role in regulation of transcription, DNA-templated, transcription, DNA-templated
AFUB_046540	Afu3g01880	A	G	missense_variant	MODERATE	c.697A>G	p.Ser233Gly	Has domain(s) with predicted sequence-specific DNA binding RNA polymerase II transcription factor, zinc ion binding, DNA binding activity, role in regulation of transcription, DNA-dependent, transcription, DNA-templated and nucleus localization	Has domain(s) with predicted DNA binding, RNA polymerase II transcription factor activity, sequence-specific DNA binding, transcription factor activity, sequence-specific DNA binding, zinc ion binding activity
AFUB_046890	Afu3g01510	G	A	missense_variant	MODERATE	c.1628G>A	p.Arg543His	Has domain(s) with predicted sequence-specific DNA binding RNA polymerase II transcription factor, zinc ion binding, DNA binding activity, role in regulation of transcription, DNA-dependent, transcription, DNA-templated and nucleus localization	Has domain(s) with predicted DNA binding, RNA polymerase II transcription factor activity, sequence-specific DNA binding, zinc ion binding activity and role in regulation of transcription, DNA-templated, transcription, DNA-templated
AFUB_047250	Afu3g01155	C	T	missense_variant	MODERATE	c.487C>T	p.His163Tyr	Has domain(s) with predicted sequence-specific DNA binding RNA polymerase II transcription factor, zinc ion binding, DNA binding activity, role in regulation of transcription, DNA-dependent, transcription, DNA-templated and nucleus localization	Has domain(s) with predicted DNA binding, zinc ion binding activity, role in transcription, DNA-templated and nucleus localization
AFUB_047730	Afu3g00690	C	T	missense_variant	MODERATE	c.1724G>A	p.Gly575Asp	Has domain(s) with predicted sequence-specific DNA binding RNA polymerase II transcription factor, zinc ion binding, DNA binding activity, role in regulation of transcription, DNA-dependent, transcription, DNA-templated and nucleus localization	Ortholog(s) have RNA polymerase II core promoter proximal region sequence-specific DNA binding, transcriptional activator activity, RNA polymerase II core promoter proximal region sequence-specific binding activity
AFUB_048230	Afu3g00210	A	C	missense_variant	MODERATE	c.426T>G	p.Asp142Glu	Has domain(s) with predicted sequence-specific DNA binding RNA polymerase II transcription factor, zinc ion binding, DNA binding activity, role in regulation of transcription, DNA-dependent, transcription, DNA-templated and nucleus localization	Has domain(s) with predicted DNA binding, RNA polymerase II transcription factor activity, sequence-specific DNA binding, zinc ion binding activity and role in regulation of transcription, DNA-templated, transcription, DNA-templated
AFUB_049780	Afu5g01272	G	A	missense_variant	MODERATE	c.1097G>A	p.Gly366Asp	Has domain(s) with predicted sequence-specific DNA binding RNA polymerase II transcription factor, zinc ion binding, DNA binding activity, role in regulation of transcription, DNA-dependent, transcription, DNA-templated and nucleus localization	Has domain(s) with predicted DNA binding, RNA polymerase II transcription factor activity, sequence-specific DNA binding, zinc ion binding activity and role in regulation of transcription, DNA-templated, transcription, DNA-templated
AFUB_050090	Afu5g01550	C	A	missense_variant	MODERATE	c.1381C>A	p.Leu461Ile	Has domain(s) with predicted sequence-specific DNA binding RNA polymerase II transcription factor, zinc ion binding, DNA binding activity, role in regulation of transcription, DNA-dependent, transcription, DNA-templated and nucleus localization	Ortholog(s) have role in hyphal growth, regulation of glycogen metabolic process
[truncated: 1,607 more rows]

## Sheet: low impact
Gene ID	Af293 RBBH ortholog	A1163 allele	Afs35 allele	Variant Type	Impact level	Coding region change	Protein coding change	AFUB Gene Description	Af293 Gene Description
[truncated: 2,823 more rows]
