# Supplementary material for: Nutritional Heterogeneity Among Aspergillus fumigatus Strains Has Consequences for Virulence in a Strain- and Host-Dependent Manner
Source: Front Microbiol. 2019 Apr 24;10:854. doi: 10.3389/fmicb.2019.00854 (PMC6492530; doi:10.3389/fmicb.2019.00854)
Supplement: Supplementary file 6 [file Table_6.xlsx]

## Sheet: C metabolism
Table S6. Afs35 genome mutations located within genes encoding enzymes required for central carbon (citric acid cycle, glycolysis and gluconeogenesis, acetate and alcohol, intracellular storage, pyruvate, galactose and xylose) metabolism, cell wall polysaccharide (glucan, chitin) metabolism and nitrogen (amino acid, nitrate and urea) metabolism. Column 1 (col 1) depicts gene identification (ID), …
Gene ID	Gene name	Description	A1163 allele	Afs35 allele	Variant Type	Impact level	Coding region change	Protein coding change
Citiric Acid Cycle (CAC)
AFUB_034080	NA	Putative isocitrate dehydrogenase with a predicted role in the tricarboxylic acid cycle (TCA) cycle	T	C	missense_variant	MODERATE	c.734T>C	p.Phe245Ser
AFUB_069000	NA	Putative 2-oxo acid dehydrogenases acyltransferase with a predicted role in the citric acid cycle	A	G	missense_variant	MODERATE	c.577A>G	p.Thr193Ala
Glycolysis and gluconeogenesis
AFUB_029240	pkpA	Ortholog(s) have pyruvate dehydrogenase (acetyl-transferring) kinase activity, role in carbon utilization, peptidyl-serine phosphorylation and mitochondrion localization	C	G	missense_variant	MODERATE	c.674C>G	p.Thr225Arg
			C	T	missense_variant	MODERATE	c.1021C>T	p.Pro341Ser
AFUB_010370	NA	Ortholog(s) have role in negative regulation of gluconeogenesis, proteasome-mediated ubiquitin-dependent protein catabolic process, protein catabolic process in the vacuole, protein targeting to vacuole	A	G	missense_variant	MODERATE	c.626T>C	p.Ile209Thr
Acetate and alcohol utilisation
AFUB_053780	alcC	Putative zinc-dependent alcohol dehydrogenase, involved in ethanol fermentation	A	C	missense_variant	MODERATE	c.737T>G	p.Leu246Arg
			G	A	missense_variant	MODERATE	c.736C>T	p.Leu246Phe
			A	C	missense_variant	MODERATE	c.703T>G	p.Ser235Ala
AFUB_068120	facA	Putative acetyl-coenzyme A synthetase with a predicted role in acetate metabolism	A	G	missense_variant	MODERATE	c.758T>C	p.Ile253Thr
AFUB_013000	facB	Putative C6 transcription factor with a predicted role in acetate metabolism	G	T	missense_variant	MODERATE	c.2444C>A	p.Thr815Asn
			C	T	missense_variant	MODERATE	c.1906G>A	p.Ala636Thr
AFUB_065340	NA	Putative zinc-containing alcohol dehydrogenase	G	A	missense_variant	MODERATE	c.230G>A	p.Gly77Glu
Intracellular storage (glycerol, glycogen and trehalose) metabolism
AFUB_021080	tpsB	Putative trehalose-6-phosphate synthase	G	C	missense_variant	MODERATE	c.1301C>G	p.Thr434Arg
AFUB_062010	tpsD	Putative trehalose-6-phosphate synthase	C	G	missense_variant	MODERATE	c.1324C>G	p.Arg442Gly
AFUB_008170	NA	Mitochondrial glycerol-3-phosphate dehydrogenase	A	T	missense_variant	MODERATE	c.821A>T	p.Asn274Ile
Pyruvate metabolism
AFUB_062480	pdcC	Putative pyruvate decarboxylase	T	A	missense_variant	MODERATE	c.1270T>A	p.Tyr424Asn
Galactose and xylose metabolism
AFUB_010440	ladB	Ortholog(s) have role in galactitol catabolic process, galactose catabolic process	C	T	missense_variant	MODERATE	c.202G>A	p.Gly68Arg
			C	T	missense_variant	MODERATE	c.170G>A	p.Arg57His
AFUB_058380	uge5/ugeA	UDP-glucose 4-epimerase required for galactose metabolism	A	G	missense_variant	MODERATE	c.901A>G	p.Ile301Val
AFUB_049140	NA	Has domain(s) with predicted beta-galactosidase activity, catalytic activity, role in carbohydrate metabolic process and beta-galactosidase complex localization	T	C	missense_variant	MODERATE	c.31T>C	p.Phe11Leu
			G	T	missense_variant	MODERATE	c.1435G>T	p.Val479Phe
			C	T	missense_variant	MODERATE	c.1463C>T	p.Pro488Leu
AFUB_086930	NA	Putative UDP-galactose 4-epimerase	G	T	missense_variant	MODERATE	c.911C>A	p.Ala304Glu
			G	T	missense_variant	MODERATE	c.124C>A	p.His42Asn
AFUB_048080	NA	Putative phosphoketolase	T	C	missense_variant	MODERATE	c.1435A>G	p.Ile479Val

## Sheet: Cell wall
Gene ID	Gene name	Description	A1163 allele	Afs35 allele	Variant Type	Impact level	Coding region change	Protein coding change
Glucan metabolism
AFUB_047490	ags1	Putative alpha(1-3) glucan synthase	C	T	missense_variant	MODERATE	c.1972G>A	p.Val658Ile
			T	A	missense_variant&splice_region_variant	MODERATE	c.535A>T	p.Met179Leu
AFUB_027030	ags2	Putative alpha(1-3) glucan synthase	A	C	missense_variant	MODERATE	c.997T>G	p.Phe333Val
AFUB_014990	ags3	Putative alpha(1-3) glucan synthase	G	A	missense_variant	MODERATE	c.2374G>A	p.Ala792Thr
			C	T	missense_variant	MODERATE	c.4036C>T	p.Pro1346Ser
AFUB_056310	bgt3	Putative cell wall glucanase	T	C	missense_variant	MODERATE	c.448T>C	p.Tyr150His
AFUB_070280	eng5	Has domain(s) with predicted hydrolase activity, hydrolyzing O-glycosyl compounds activity and role in carbohydrate metabolic process	T	C	missense_variant	MODERATE	c.107T>C	p.Leu36Ser
AFUB_075220	exg2	Ortholog(s) have glucan exo-1,3-beta-glucosidase activity and role in fungal-type cell wall beta-glucan biosynthetic process, glucan catabolic process, regulation of cell shape	C	T	missense_variant	MODERATE	c.896C>T	p.Pro299Leu
			G	A	missense_variant	MODERATE	c.1156G>A	p.Val386Ile
AFUB_099700	exg10	Putative glucanase Ortholog of A. oryzae RIB40 : AO090023000365, Aspergillus flavus NRRL 3357 : AFL2T_04220, Neosartorya fischeri NRRL 181 : NFIA_030120 and Aspergillus wentii : Aspwe1_0043359	C	T	missense_variant	MODERATE	c.1945G>A	p.Gly649Ser
AFUB_077900	exg19	Has domain(s) with predicted hydrolase activity, hydrolyzing O-glycosyl compounds activity and role in carbohydrate metabolic process	T	G	missense_variant	MODERATE	c.1343A>C	p.His448Pro
			C	G	missense_variant	MODERATE	c.1126G>C	p.Glu376Gln
AFUB_027610	kre6	Putative cell wall biosynthesis protein	A	C	missense_variant	MODERATE	c.1767A>C	p.Lys589Asn
AFUB_101620	NA	Putative 1,3-beta glucanase	G	C	missense_variant	MODERATE	c.1471G>C	p.Gly491Arg
AFUB_085890	NA	Ortholog of A. nidulans FGSC A4 : AN8444/celA, A. fumigatus Af293 : Afu3g03620, A. niger CBS 513.88 : An03g05740, A. oryzae RIB40 : AO090138000033, AO090701000186 and Aspergillus wentii : Aspwe1_0040565	A	G	missense_variant	MODERATE	c.133A>G	p.Met45Val
Chitin metabolism
AFUB_018960	chsA	Putative class I chitin synthase	C	T	missense_variant	MODERATE	c.98G>A	p.Arg33Gln
			C	A	missense_variant	MODERATE	c.66G>T	p.Gln22His
AFUB_029070	csmB	putative chitin synthase	C	G	missense_variant	MODERATE	c.1507G>C	p.Asp503His
AFUB_052270	chiA1	Putative class III chitinase	C	A	missense_variant	MODERATE	c.973G>T	p.Ala325Ser
AFUB_085870	chi2	Putative class III chitinase	C	T	missense_variant	MODERATE	c.37G>A	p.Val13Met
AFUB_101780	csn	Glycosyl hydrolase family 75 chitosanase	G	A	missense_variant	MODERATE	c.451G>A	p.Gly151Ser
AFUB_097010	NA	Putative chitosanase	T	G	missense_variant	MODERATE	c.406A>C	p.Ile136Leu
AFUB_041890	NA	Putative family 18 chitinase	C	G	missense_variant	MODERATE	c.863C>G	p.Thr288Ser
AFUB_054400	NA	Putative family 18 chitinase	T	C	missense_variant	MODERATE	c.3674A>G	p.Lys1225Arg
			C	T	missense_variant	MODERATE	c.2123G>A	p.Ser708Asn
			T	G	missense_variant	MODERATE	c.1687A>C	p.Ser563Arg
Others
AFUB_016420	NA	Putative glycosyl transferase, phoB-regulated	T	C	missense_variant	MODERATE	c.752T>C	p.Leu251Pro
Proteases
AFUB_067240	prtT	Transcriptional regulator of extracellular proteolytic activities	A	C	missense_variant	MODERATE	c.1321A>C	p.Ile441Leu
AFUB_099560	sedB	Putative secreted protease	T	A	missense_variant	MODERATE	c.271A>T	p.Met91Leu

## Sheet: N metabolism
Gene ID	Gene name	Description	Nitrogen source	A1163 allele	Afs35 allele	Variant Type	Impact level	Coding region change	Protein coding change
Amino acid metabolism
AFUB_064280	argB	Ornathine carbamoyltransferase, enzyme of the arginine biosynthesis pathway	Arginine	A	G	missense_variant	MODERATE	c.572T>C	p.Met191Thr
AFUB_050520	NA	Has domain(s) with predicted proline racemase activity	Arginine and proline	G	C	missense_variant	MODERATE	c.39C>G	p.Asn13Lys
AFUB_050710	NA	Cysteine synthase (o-acetylserine (thiol)-lyase)	Cysteine	A	G	missense_variant	MODERATE	c.1043A>G	p.Asn348Ser
AFUB_038220	NA	Putative glutaminase, SrbA-regulated during hypoxia	Glutamine/Glutamate	T	G	5_prime_UTR_premature_start_codon_gain_variant	LOW	c.-486A>C
AFUB_065160	NA	Ortholog(s) have tetrahydrofolylpolyglutamate synthase activity, role in one-carbon metabolic process, regulation of DNA methylation and cytosol, mitochondrion, nucleus localization	Glutamine/Glutamate	G	T	missense_variant	MODERATE	c.1191G>T	p.Arg397Ser
AFUB_038220	NA	Putative glutaminase, SrbA-regulated during hypoxia	Glutamine/Glutamate	T	G	5_prime_UTR_premature_start_codon_gain_variant	LOW	c.-486A>C
AFUB_065270	uga2	Putative succinate-semialdehyde dehydrogenase	Glutamate	A	C	missense_variant	MODERATE	c.373T>G	p.Ser125Ala
AFUB_016320	NA	Has domain(s) with predicted phosphatidylserine decarboxylase activity and role in phospholipid biosynthetic process	Glycine, serine and threonine	A	C	missense_variant	MODERATE	c.1010A>C	p.Asn337Thr
				G	A	stop_gained	HIGH	c.552G>A	p.Trp184*
AFUB_040130	NA	Ortholog(s) have threonine synthase activity, role in threonine biosynthetic process and cytosol, nucleus localization	Glycine, serine and threonine	G	C	missense_variant	MODERATE	c.1447C>G	p.Arg483Gly
AFUB_092120	NA	Putative threonine aldolase	Glycine, serine and threonine	G	A	splice_region_variant	LOW	c.*56G>A
AFUB_056420	lysF	Putative homoaconitase	Lysine	G	T	missense_variant	MODERATE	c.107G>T	p.Arg36Leu
AFUB_068270	aarA	Putative alpha-aminoadipate reductase, large subunit, involved in lysine metabolism	Lysine	G	T	missense_variant	MODERATE	c.1837G>T	p.Val613Phe
				C	T	missense_variant	MODERATE	c.2984C>T	p.Thr995Ile
				C	G	missense_variant	MODERATE	c.3113C>G	p.Ala1038Gly
AFUB_010050	NA	Putative S-adenosylmethionine synthetase, higher expression in 48 h biofilm vs planktonic cells; hypoxia induced protein	Methionine (gene methylation)	A	+T	splice_region_variant&intron_variant	LOW	c.164-8_164-7insAT
AFUB_024990	NA	Has domain(s) with predicted ammonia-lyase activity, role in L-phenylalanine catabolic process, biosynthetic process and cytoplasm localization	Phenylalanine	C	T	5_prime_UTR_premature_start_codon_gain_variant	LOW	c.-198C>T
AFUB_034400	NA	Aro1p homologue, Has domain(s) with predicted 3-dehydroquinate dehydratase activity, catalytic activity, shikimate 3-dehydrogenase (NADP+) activity and role in oxidation-reduction process	Phenylalanine, tyrosine and tryptophan	G	T	missense_variant	MODERATE	c.922G>T	p.Asp308Tyr
				C	T	missense_variant	MODERATE	c.965C>T	p.Ala322Val
				A	G	missense_variant	MODERATE	c.1021A>G	p.Ser341Gly
				C	T	missense_variant	MODERATE	c.2432C>T	p.Ala811Val
AFUB_034430	NA	Aro1p homologue, has domain(s) with predicted shikimate 3-dehydrogenase (NADP+) activity and role in oxidation-reduction process	Phenylalanine, tyrosine and tryptophan	A	C	stop_lost&splice_region_variant	HIGH	c.958T>G	p.Ter320Glyext*?
AFUB_066240	car2	L-ornithine aminotransferase	Proline	C	G	missense_variant	MODERATE	c.1006C>G	p.Leu336Val
AFUB_064910	NA	L-serine dehydratase	Serine (gluconeogenesis)	G	A	missense_variant	MODERATE	c.707C>T	p.Thr236Ile
AFUB_011870	NA	Has domain(s) with predicted arylformamidase activity and role in tryptophan catabolic process to kynurenine	Tryptophan	A	C	missense_variant	MODERATE	c.624A>C	p.Lys208Asn
AFUB_036260	hasE	7-dimethylallyl tryptophan synthase	Tryptophan	A	G	missense_variant	MODERATE	c.1400T>C	p.Leu467Pro
AFUB_078580	trpE	anthranilate synthase, putative	Tryptophan	G	T	missense_variant	MODERATE	c.66C>A	p.Asn22Lys
AFUB_021290	hmgA	Homogentisate 1,2-dioxygenase involved in L-tyrosine degradation, induced by L-tyrosine; mutants produce less pyomelanin when grown on tyrosine as the sole carbon source; transcript induced by exposure to human airway epithelial cells	Tyrosine	C	T	5_prime_UTR_premature_start_codon_gain_variant	LOW	c.-113G>A
				A	G	missense_variant	MODERATE	c.209T>C	p.Ile70Thr
AFUB_021310	maiA	maleylacetoacetate isomerase involved in L-tyrosine degradation	Tyrosine	G	A	missense_variant	MODERATE	c.269C>T	p.Pro90Leu
				G	A	missense_variant	MODERATE	c.268C>T	p.Pro90Ser
AFUB_007680	ilv3C	Putative dihydroxy acid dehydratase	Valine, Leucine and Isoleucine (Branched chain amino acids)	T	C	missense_variant	MODERATE	c.381A>G	p.Ile127Met
AFUB_046950	NA	Putative 3-methyl-2-oxobutanoate dehydrogenase	Valine, Leucine and Isoleucine (Branched chain amino acids)	C	T	missense_variant	MODERATE	c.670C>T	p.Leu224Phe
				A	G	missense_variant	MODERATE	c.851A>G	p.Lys284Arg
AFUB_056460	NA	Putative isovaleryl-CoA dehydrogenase	Valine, Leucine and Isoleucine (Branched chain amino acids)	G	A	missense_variant	MODERATE	c.338C>T	p.Ala113Val
AFUB_065240	NA	Threonine dehydratase	Valine, Leucine and Isoleucine (Branched chain amino acids)	G	A	missense_variant	MODERATE	c.845G>A	p.Arg282Gln
AFUB_023250	NA	Ortholog(s) have L-amino acid transmembrane transporter activity, role in L-alpha-amino acid transmembrane transport and fungal-type vacuole membrane localization	Unknown	T	G	missense_variant	MODERATE	c.1793A>C	p.His598Pro
Nitrate metabolism
AFUB_012300	niaD	Nitrate reductase	Nitrate	A	T	missense_variant	MODERATE	c.1596T>A	p.His532Gln
AFUB_012310	niiA	Putative nitrite reductase	Nitrate	C	A	missense_variant	MODERATE	c.2788C>A	p.Leu930Ile
AFUB_012320	crnA	Putative nitrate transporter	Nitrate	T	C	missense_variant	MODERATE	c.1346T>C	p.Val449Ala
AFUB_016830	nrtB	Putative high-affinity nitrate transporter	Nitrate	A	C	missense_variant	MODERATE	c.853A>C	p.Ile285Leu
AFUB_034030	NA	Putative nitrate reductase	Nitrate	G	A	missense_variant	MODERATE	c.254C>T	p.Thr85Met
AFUB_034030	NA	Putative nitrate reductase	Nitrate	G	A	missense_variant	MODERATE	c.254C>T	p.Thr85Met
Urea metabolism
AFUB_004900	NA	Ortholog(s) have urease activity, role in urea catabolic process and cytosol localization	Urea	T	+G	frameshift_variant	HIGH	c.2081_2082insG	p.Ser695fs
AFUB_015060	NA	Ortholog(s) have allophanate hydrolase activity, urea carboxylase activity, role in cellular response to alkaline pH, nitrogen utilization, pathogenesis, urea catabolic process and cytoplasm localization	Urea	T	G	missense_variant	MODERATE	c.2354A>C	p.Glu785Ala
