# Supplementary material for: Nutritional Heterogeneity Among Aspergillus fumigatus Strains Has Consequences for Virulence in a Strain- and Host-Dependent Manner
Source: Front Microbiol. 2019 Apr 24;10:854. doi: 10.3389/fmicb.2019.00854 (PMC6492530; doi:10.3389/fmicb.2019.00854)
Supplement: Supplementary file 7 [file Table_7.xlsx]

## Sheet: Planilha1
Table S7. Conidial cell wall proteins identified in strains Afs35 and A1163. Protein quantities from three biological replicates are shown as relative abundance and statistically significant protein quantities are highlighted in yellow (SD = standard deviation). P-value is based on a student's, paired t-test.
		Afs35 (relative abundance)			A1163 (relative abundance)
Description	UniProt Accession Number	Replicate 1	Replicate 2	Replicate 3	Replicate 1	Replicate 2	Replicate 3	Afs35 Average	A1163 Average	Afs35 SD	A1163 SD	Afs35/A1163 Ratio	P-value (t-test)
Catalase B OS=Neosartorya fumigata (strain ATCC MYA-4609 / Af293 / CBS 101355 / FGSC A1100) GN=catB PE=1 SV=1	Q92405	7.4	6.96	3.84	11.81	3.91	5.61	6.06667	7.11	1.94086	4.15812	0.853258	0.339981
Dipeptidyl-peptidase 5 OS=Neosartorya fumigata (strain CEA10 / CBS 144,89 / FGSC A1163) GN=AFUB_024920 PE=1 SV=1	B0XRV0 (+1)	2.69	2.53	1.92	9.19	7.83	5.61	2.38	7.54333	0.406325	1.80713	0.31551	0.0119833
Hydrophobin OS=Neosartorya fumigata (strain ATCC MYA-4609 / Af293 / CBS 101355 / FGSC A1100) GN=rodA PE=2 SV=2	P41746	4.04	8.23	5.77	2.63	3.91	5.61	6.01333	4.05	2.10557	1.49492	1.48477	0.12607
Allergen Asp f 15 OS=Neosartorya fumigata (strain ATCC MYA-4609 / Af293 / CBS 101355 / FGSC A1100) GN=AFUA_2G12630 PE=1 SV=1	O60022	4.71	3.8	2.88	3.94	2.94	3.36	3.79667	3.41333	0.915005	0.502129	1.1123	0.234453
Probable beta-glucosidase A OS=Neosartorya fumigata (strain CEA10 / CBS 144,89 / FGSC A1163) GN=bglA PE=3 SV=1	B0XPE1 (+1)	2.69	3.17	2.88	1.31	1.96	3.36	2.91333	2.21	0.24173	1.04762	1.31825	0.178925
Probable alpha/beta-glucosidase agdC OS=Neosartorya fumigata (strain CEA10 / CBS 144,89 / FGSC A1163) GN=agdC PE=3 SV=1	B0XNL6 (+1)	0.67	0.63	1.92	0	4.89	3.36	1.07333	2.75	0.733508	2.50142	0.390303	0.180621
Probable dipeptidyl peptidase 4 OS=Neosartorya fumigata (strain CEA10 / CBS 144,89 / FGSC A1163) GN=dpp4 PE=1 SV=1	B0Y6C5	0.67	1.9	0.96	2.63	0.98	0	1.17667	1.20333	0.642988	1.32915	0.977839	0.490249
Endo-chitosanase OS=Neosartorya fumigata GN=csn PE=1 SV=1	Q875I9	0.67	1.9	1.92	1.31	0.98	2.24	1.49667	1.51	0.715984	0.653376	0.99117	0.490093
Cell wall mannoprotein 1 OS=Neosartorya fumigata GN=MP1 PE=1 SV=1	Q9HFP8	2.02	0.63	0	1.31	2.94	2.24	0.883333	2.16333	1.03355	0.8177	0.40832	0.163589
Superoxide dismutase [Cu-Zn] OS=Neosartorya fumigata (strain ATCC MYA-4609 / Af293 / CBS 101355 / FGSC A1100) GN=sodC PE=2 SV=3	Q9Y8D9	2.69	2.53	1.92	5.25	2.94	0	2.38	2.73	0.406325	2.63129	0.871795	0.406047
Catalase-peroxidase OS=Neosartorya fumigata (strain CEA10 / CBS 144,89 / FGSC A1163) GN=katG PE=3 SV=1	B0YAK0 (+1)	1.35	1.9	0.96	2.63	0	1.12	1.40333	1.25	0.472264	1.31981	1.12267	0.442177
Neutral protease 2 homolog AFUB_070680 OS=Neosartorya fumigata (strain CEA10 / CBS 144,89 / FGSC A1163) GN=AFUB_070680 PE=3 SV=1	B0Y4X9 (+1)	2.69	0.63	1.92	2.63	0	1.12	1.74667	1.25	1.04088	1.31981	1.39733	0.0783282
Actin, gamma OS=Emericella nidulans (strain FGSC A4 / ATCC 38163 / CBS 112,46 / NRRL 194 / M139) GN=acnA PE=3 SV=2	P20359	2.02	0.63	0.96	0	0	1.12	1.20333	0.373333	0.726246	0.646632	3.22321	0.161263
Heat shock 70 kDa protein OS=Emericella nidulans (strain FGSC A4 / ATCC 38163 / CBS 112,46 / NRRL 194 / M139) GN=hsp70 PE=1 SV=1	Q5B2V1	0	0.63	0.96	0	0.98	0	0.53	0.326667	0.48775	0.565803	1.62245	0.327667
Probable beta-glucosidase L OS=Neosartorya fumigata (strain CEA10 / CBS 144,89 / FGSC A1163) GN=bglL PE=3 SV=1	B0YB65 (+1)	2.02	2.53	2.88	0	0.98	0	2.47667	0.326667	0.432474	0.565803	7.58163	0.0156363
Probable mannosyl-oligosaccharide alpha-1,2-mannosidase 1B OS=Neosartorya fumigata (strain CEA10 / CBS 144,89 / FGSC A1163) GN=mns1B PE=3 SV=1	B0XMT4 (+1)	1.35	1.9	2.88	0	0	2.24	2.04333	0.746667	0.775005	1.29326	2.73661	0.035405
Cell wall protein phiA OS=Neosartorya fumigata GN=phiA PE=1 SV=1	A4FSH5 (+1)	0.67	1.27	0.96	2.63	0	2.24	0.966667	1.62333	0.300056	1.41931	0.595483	0.286468
Asp-hemolysin OS=Neosartorya fumigata (strain ATCC MYA-4609 / Af293 / CBS 101355 / FGSC A1100) GN=AFUA_3G00590 PE=2 SV=2	Q00050	1.35	1.27	1.92	1.31	0	0	1.51333	0.436667	0.354448	0.756329	3.46565	0.0950167
Heat shock protein 60 OS=Emericella nidulans (strain FGSC A4 / ATCC 38163 / CBS 112,46 / NRRL 194 / M139) GN=hsp60 PE=1 SV=1	Q5B041	0.67	0	0.96	0	0	0	0.543333	0	0.492375	0	#DIV/0!	0.0980635
Heat shock protein 90 OS=Neosartorya fumigata (strain ATCC MYA-4609 / Af293 / CBS 101355 / FGSC A1100) GN=hsp90 PE=1 SV=3	P40292	0.67	0.63	0.96	0	0	0	0.753333	0	0.180093	0	#DIV/0!	0.00926121
Aconitate hydratase, mitochondrial OS=Neosartorya fumigata (strain ATCC MYA-4609 / Af293 / CBS 101355 / FGSC A1100) GN=acoA PE=1 SV=1	Q4WLN1	0	0	0.96	0	0	1.12	0.32	0.373333	0.554256	0.646632	0.857143	0.211325
Cytochrome c peroxidase, mitochondrial OS=Neosartorya fumigata (strain ATCC MYA-4609 / Af293 / CBS 101355 / FGSC A1100) GN=ccp1 PE=3 SV=1	Q4WPF8	0	0.63	0	1.31	0.98	0	0.21	0.763333	0.363731	0.681347	0.275109	0.146594
FK506-binding protein 1A OS=Neosartorya fumigata (strain ATCC MYA-4609 / Af293 / CBS 101355 / FGSC A1100) GN=fpr1A PE=1 SV=1	Q4WLV6	0.67	0	0.96	0	0.98	0	0.543333	0.326667	0.492375	0.565803	1.66327	0.377097
Heat shock 70 kDa protein OS=Emericella nidulans (strain FGSC A4 / ATCC 38163 / CBS 112,46 / NRRL 194 / M139) GN=AN6010 PE=1 SV=1	Q5B0C0	0	1.27	0.96	0	0.98	0	0.743333	0.326667	0.662143	0.565803	2.27551	0.14018
Laccase abr2 OS=Neosartorya fumigata (strain ATCC MYA-4609 / Af293 / CBS 101355 / FGSC A1100) GN=abr2 PE=1 SV=1	E9RBR0	2.02	1.27	2.88	0	0.98	0	2.05667	0.326667	0.805626	0.565803	6.29592	0.0755399
Histone H2B OS=Aspergillus clavatus (strain ATCC 1007 / CBS 513,65 / DSM 816 / NCTC 3887 / NRRL 1) GN=htb1 PE=3 SV=1	A1CJ09 (+3)	0	0	0	0	0	0	0	0	0	0	#DIV/0!	#DIV/0!
Enolase OS=Neosartorya fumigata (strain ATCC MYA-4609 / Af293 / CBS 101355 / FGSC A1100) GN=enoA PE=1 SV=3	Q96X30	0.67	0	0	0	0.98	0	0.223333	0.326667	0.386825	0.565803	0.683673	0.424618
Probable glucan 1,3-beta-glucosidase A OS=Neosartorya fumigata (strain CEA10 / CBS 144,89 / FGSC A1163) GN=exgA PE=3 SV=1	B0XN12 (+1)	0	1.9	0	0	0	0	0.633333	0	1.09697	0	#DIV/0!	0.211325
Probable beta-glucosidase F OS=Neosartorya fumigata (strain CEA10 / CBS 144,89 / FGSC A1163) GN=bglF PE=3 SV=2	B0Y7Q8 (+1)	0.67	0.63	0	0	2.94	0	0.433333	0.98	0.37581	1.69741	0.442177	0.303165
cAMP-dependent protein kinase regulatory subunit OS=Neosartorya fumigata (strain ATCC MYA-4609 / Af293 / CBS 101355 / FGSC A1100) GN=pkaR PE=3 SV=1	Q96UX3	0.67	0	0	0	0	0	0.223333	0	0.386825	0	#DIV/0!	0.211325
Polyadenylate-binding protein, cytoplasmic and nuclear OS=Neosartorya fumigata (strain ATCC MYA-4609 / Af293 / CBS 101355 / FGSC A1100) GN=pab1 PE=3 SV=1	Q4WK03	0	0	0	0	0.98	0	0	0.326667	0	0.565803	0	0.211325
1,3-beta-glucanosyltransferase gel1 OS=Neosartorya fumigata (strain CEA10 / CBS 144,89 / FGSC A1163) GN=gel1 PE=1 SV=1	B0XT72	0.67	0	0	0	0	1.12	0.223333	0.373333	0.386825	0.646632	0.598214	0.400465
Ribonuclease mitogillin OS=Neosartorya fumigata (strain ATCC MYA-4609 / Af293 / CBS 101355 / FGSC A1100) GN=mitF PE=1 SV=1	P67875	0	0	0	0	0	1.12	0	0.373333	0	0.646632	0	0.211325
Nucleoside diphosphate kinase OS=Neosartorya fumigata (strain ATCC MYA-4609 / Af293 / CBS 101355 / FGSC A1100) GN=ndk1 PE=3 SV=1	Q7Z8P9	0	0	0.96	1.31	0	0	0.32	0.436667	0.554256	0.756329	0.732824	0.437789
Probable glucan endo-1,3-beta-glucosidase eglC OS=Neosartorya fumigata (strain CEA10 / CBS 144,89 / FGSC A1163) GN=eglC PE=3 SV=1	B0XXF8 (+1)	0	0	0	0	0	0	0	0	0	0	#DIV/0!	#DIV/0!
Putative peroxiredoxin pmp20 OS=Neosartorya fumigata (strain ATCC MYA-4609 / Af293 / CBS 101355 / FGSC A1100) GN=pmp20 PE=1 SV=1	O43099	0	0	0	0	0.98	0	0	0.326667	0	0.565803	0	0.211325
Mannitol-1-phosphate 5-dehydrogenase OS=Neosartorya fumigata (strain CEA10 / CBS 144,89 / FGSC A1163) GN=mpdA PE=3 SV=1	B0XS99 (+1)	0	0	0	0	0.98	2.24	0	1.07333	0	1.12291	0	0.119822
Methyltransferase psoC OS=Neosartorya fumigata (strain ATCC MYA-4609 / Af293 / CBS 101355 / FGSC A1100) GN=psoC PE=1 SV=1	Q4WB00	0.67	0.63	0	0	0	1.12	0.433333	0.373333	0.37581	0.646632	1.16071	0.464145
Non-histone chromosomal protein 6 OS=Neosartorya fumigata (strain ATCC MYA-4609 / Af293 / CBS 101355 / FGSC A1100) GN=nhp6 PE=3 SV=1	Q4WY33	0	0.63	0	0	0	1.12	0.21	0.373333	0.363731	0.646632	0.5625	0.389924
Triosephosphate isomerase OS=Emericella nidulans (strain FGSC A4 / ATCC 38163 / CBS 112,46 / NRRL 194 / M139) GN=tpiA PE=3 SV=1	P04828	1.35	0.63	0	0	0	0	0.66	0	0.6755	0	#DIV/0!	0.116331
60S ribosomal protein L17 OS=Neosartorya fumigata (strain ATCC MYA-4609 / Af293 / CBS 101355 / FGSC A1100) GN=rpl17 PE=3 SV=1	Q6MY48	0	0	0.96	0	0	1.12	0.32	0.373333	0.554256	0.646632	0.857143	0.211325
Histone H4,1 OS=Emericella nidulans (strain FGSC A4 / ATCC 38163 / CBS 112,46 / NRRL 194 / M139) GN=hhfA PE=3 SV=2	P23750 (+1)	0	0	0	0	0	2.24	0	0.746667	0	1.29326	0	0.211325
Phosphatidylglycerol/phosphatidylinositol transfer protein OS=Neosartorya fumigata (strain ATCC MYA-4609 / Af293 / CBS 101355 / FGSC A1100) GN=npc2 PE=3 SV=2	Q4X136	0	0	0	0	0.98	0	0	0.326667	0	0.565803	0	0.211325
Probable leucine aminopeptidase 2 OS=Neosartorya fumigata (strain ATCC MYA-4609 / Af293 / CBS 101355 / FGSC A1100) GN=lap2 PE=3 SV=2	Q4WFX9	0	0	0	0	1.96	0	0	0.653333	0	1.13161	0	0.211325
Cell division control protein 48 OS=Emericella nidulans (strain FGSC A4 / ATCC 38163 / CBS 112,46 / NRRL 194 / M139) GN=cdc48 PE=1 SV=2	Q5AWS6	0.67	0	0	0	0	0	0.223333	0	0.386825	0	#DIV/0!	0.211325
Alcohol dehydrogenase 1 OS=Emericella nidulans (strain FGSC A4 / ATCC 38163 / CBS 112,46 / NRRL 194 / M139) GN=alcA PE=3 SV=2	P08843	0	0	0	0	0	0	0	0	0	0	#DIV/0!	#DIV/0!
Endochitinase B1 OS=Neosartorya fumigata (strain ATCC MYA-4609 / Af293 / CBS 101355 / FGSC A1100) GN=chiB1 PE=3 SV=1	E9QRF2 (+1)	0.67	0.63	0	0	0	0	0.433333	0	0.37581	0	#DIV/0!	0.0919448
Probable carboxypeptidase AFUB_072730 OS=Neosartorya fumigata (strain CEA10 / CBS 144,89 / FGSC A1163) GN=AFUB_072730 PE=3 SV=1	B0Y766 (+1)	0	0	0.96	0	0	0	0.32	0	0.554256	0	#DIV/0!	0.211325
Probable dipeptidyl-peptidase 5 OS=Aspergillus clavatus (strain ATCC 1007 / CBS 513,65 / DSM 816 / NCTC 3887 / NRRL 1) GN=dpp5 PE=3 SV=1	A1CSW4	0	0	0	1.31	0.98	1.12	0	1.13667	0	0.16563	0	0.00350171
Vacuolar membrane protease OS=Neosartorya fumigata (strain CEA10 / CBS 144,89 / FGSC A1163) GN=AFUB_006350 PE=3 SV=1	B0XPG0 (+1)	0	0	0	0	0	1.12	0	0.373333	0	0.646632	0	0.211325
Phosphoglycerate kinase OS=Emericella nidulans (strain FGSC A4 / ATCC 38163 / CBS 112,46 / NRRL 194 / M139) GN=pgkA PE=3 SV=2	P11977	0	0	0	0	0	0	0	0	0	0	#DIV/0!	#DIV/0!
Catalase A OS=Neosartorya fumigata (strain ATCC MYA-4609 / Af293 / CBS 101355 / FGSC A1100) GN=catA PE=3 SV=2	P78574	0	0.63	0	0	0	0	0.21	0	0.363731	0	#DIV/0!	0.211325
1,3-beta-glucanosyltransferase gel2 OS=Neosartorya fumigata (strain CEA10 / CBS 144,89 / FGSC A1163) GN=gel2 PE=1 SV=1	B0Y8H9 (+1)	1.35	0	0.96	0	0	0	0.77	0	0.694766	0	#DIV/0!	0.0974486
Secreted beta-glucosidase sun1 OS=Neosartorya fumigata (strain ATCC MYA-4609 / Af293 / CBS 101355 / FGSC A1100) GN=sun1 PE=1 SV=1	Q4WGL5	0	0	0	0	0	1.12	0	0.373333	0	0.646632	0	0.211325
Isocitrate lyase OS=Emericella nidulans (strain FGSC A4 / ATCC 38163 / CBS 112,46 / NRRL 194 / M139) GN=acuD PE=1 SV=3	P28298	0	0	0.96	0	0	0	0.32	0	0.554256	0	#DIV/0!	0.211325
Adenylate kinase OS=Aspergillus clavatus (strain ATCC 1007 / CBS 513,65 / DSM 816 / NCTC 3887 / NRRL 1) GN=adk1 PE=3 SV=1	A1CQR5	0	0	0	1.31	0	0	0	0.436667	0	0.756329	0	0.211325
2-methylcitrate synthase, mitochondrial OS=Neosartorya fumigata (strain CEA10 / CBS 144,89 / FGSC A1163) GN=mcsA PE=1 SV=1	B0YD89 (+1)	0	0	0	0	0	0	0	0	0	0	#DIV/0!	#DIV/0!
Eukaryotic translation initiation factor 3 subunit C OS=Neosartorya fumigata (strain CEA10 / CBS 144,89 / FGSC A1163) GN=nip1 PE=3 SV=1	B0YEH1 (+1)	0	0	0	0	0	0	0	0	0	0	#DIV/0!	#DIV/0!
Histone H2A OS=Aspergillus clavatus (strain ATCC 1007 / CBS 513,65 / DSM 816 / NCTC 3887 / NRRL 1) GN=hta1 PE=3 SV=1	A1CJ10 (+2)	1.35	0	0.96	0	0.98	0	0.77	0.326667	0.694766	0.565803	2.35714	0.300521
Probable glycosidase crf2 OS=Neosartorya fumigata (strain ATCC MYA-4609 / Af293 / CBS 101355 / FGSC A1100) GN=crf1 PE=1 SV=1	Q4WI46	0	0	0.96	0	0.98	0	0.32	0.326667	0.554256	0.565803	0.979592	0.495791
Probable beta-glucosidase btgE OS=Neosartorya fumigata (strain CEA10 / CBS 144,89 / FGSC A1163) GN=btgE PE=3 SV=2	B0Y9Q9 (+1)	0	0	0	0	0.98	0	0	0.326667	0	0.565803	0	0.211325
Alkaline protease 1 OS=Neosartorya fumigata (strain CEA10 / CBS 144,89 / FGSC A1163) GN=alp1 PE=3 SV=1	B0Y708 (+1)	0	0	0	0	0	0	0	0	0	0	#DIV/0!	#DIV/0!
Nascent polypeptide-associated complex subunit alpha OS=Neosartorya fischeri (strain ATCC 1020 / DSM 3700 / CBS 544,65 / FGSC A1164 / JCM 1740 / NRRL 181 / WB 181) GN=egd2 PE=3 SV=1	A1DLM0 (+1)	0	0	0	0	0	0	0	0	0	0	#DIV/0!	#DIV/0!
Eukaryotic translation initiation factor 3 subunit H OS=Neosartorya fumigata (strain CEA10 / CBS 144,89 / FGSC A1163) GN=AFUB_009410 PE=3 SV=1	B0XQB9 (+1)	0	0	0	0	0	0	0	0	0	0	#DIV/0!	#DIV/0!
Nuclear movement protein nudC OS=Emericella nidulans (strain FGSC A4 / ATCC 38163 / CBS 112,46 / NRRL 194 / M139) GN=nudC PE=3 SV=1	P17624	0	0	0.96	0	0	0	0.32	0	0.554256	0	#DIV/0!	0.211325
Tripeptidyl-peptidase sed3 OS=Neosartorya fumigata (strain ATCC MYA-4609 / Af293 / CBS 101355 / FGSC A1100) GN=sed3 PE=1 SV=1	Q70GH4	0	0.63	0	0	0	0	0.21	0	0.363731	0	#DIV/0!	0.211325
Probable beta-glucosidase M OS=Neosartorya fischeri (strain ATCC 1020 / DSM 3700 / CBS 544,65 / FGSC A1164 / JCM 1740 / NRRL 181 / WB 181) GN=bglM PE=3 SV=1	A1D122 (+2)	1.35	0	0	0	0	0	0.45	0	0.779423	0	#DIV/0!	0.211325
Delta-1-pyrroline-5-carboxylate dehydrogenase, mitochondrial OS=Emericella nidulans (strain FGSC A4 / ATCC 38163 / CBS 112,46 / NRRL 194 / M139) GN=prnC PE=3 SV=2	Q9P8I0	0	0	0	0	0	0	0	0	0	0	#DIV/0!	#DIV/0!
Calnexin homolog OS=Neosartorya fumigata (strain ATCC MYA-4609 / Af293 / CBS 101355 / FGSC A1100) GN=AFUA_4G12850 PE=2 SV=2	Q6Q487	0	0	0	0	0	0	0	0	0	0	#DIV/0!	#DIV/0!
Citrate synthase, mitochondrial OS=Emericella nidulans (strain FGSC A4 / ATCC 38163 / CBS 112,46 / NRRL 194 / M139) GN=citA PE=2 SV=3	O00098	0	0	0	0	0	0	0	0	0	0	#DIV/0!	#DIV/0!
Hydroxynaphthalene reductase arp2 OS=Neosartorya fumigata (strain ATCC MYA-4609 / Af293 / CBS 101355 / FGSC A1100) GN=arp2 PE=3 SV=1	E9QUT3	0	0	0	0	0	0	0	0	0	0	#DIV/0!	#DIV/0!
Mitochondrial import inner membrane translocase subunit tim13 OS=Neosartorya fumigata (strain ATCC MYA-4609 / Af293 / CBS 101355 / FGSC A1100) GN=tim13 PE=3 SV=1	Q4X0V2	0	0	0.96	0	0	0	0.32	0	0.554256	0	#DIV/0!	0.211325
UPF0619 GPI-anchored membrane protein AFUA_3G00880 OS=Neosartorya fumigata (strain ATCC MYA-4609 / Af293 / CBS 101355 / FGSC A1100) GN=AFUA_3G00880 PE=1 SV=1	Q4WFV6	0	0.63	0	0	0	0	0.21	0	0.363731	0	#DIV/0!	0.211325
Tripeptidyl-peptidase sed2 OS=Neosartorya fumigata (strain ATCC MYA-4609 / Af293 / CBS 101355 / FGSC A1100) GN=sed2 PE=1 SV=1	Q70J59	0	0	0	0	0.98	0	0	0.326667	0	0.565803	0	0.211325
Putative transcription factor kapC OS=Neosartorya fumigata (strain ATCC MYA-4609 / Af293 / CBS 101355 / FGSC A1100) GN=kapC PE=3 SV=2	Q4WA21	0	0	0	0	0	0	0	0	0	0	#DIV/0!	#DIV/0!
