# Supplementary material for: Nutritional Heterogeneity Among Aspergillus fumigatus Strains Has Consequences for Virulence in a Strain- and Host-Dependent Manner
Source: Front Microbiol. 2019 Apr 24;10:854. doi: 10.3389/fmicb.2019.00854 (PMC6492530; doi:10.3389/fmicb.2019.00854)
Supplement: Supplementary file 8 [file Table_8.XLSX]

## Sheet: Planilha1
Table S8. Summary of known A. fumigatus virulence factors that can be fungal strain- and/or host immune status-dependent (NA = not applicable)
Virulence factor	Tested strains	Animal model	Influence on virulence	Reference
Germination rate	A1163, Af293	Immunocompetent C57BL/6 mice	Faster hyphal germination results in increased virulence	(Caffrey-Carr et al., 2017)
Germination rate	A1163, Af293	Zebrafish larvae	Faster hyphal germination results in increased killing by the host immune system	(Rosowski et al., 2018)
Growth in hypoxic conditions	A1163, Af293, additional clinical isolates	Triamcinolone murine model of invasive pulmonary aspergillosis (IPA)	Increased fitness in hypoxic conditions results in increased virulence	(Kowalski et al., 2016)
Secondary metabolite production	A1141, Af293	Waxmoth Galleria mellonella	Increased production of fumigaclavine C results in increased virulence	(Panaccione and Arnold, 2017)
Secondary metabolite production	Af293, ΔgliP	Neutropenic mouse model of IPA, cortisone acetate (subcutaneously)-treated mouse model of IPA, cortisone acetate (inhalation)-treated mouse model of IPA	Gliotoxin production results in increased virulence	(Spikes et al., 2008)
Secondary metabolite production	Af293, ΔlaeA	Neutropenic mouse model of IPA	Secondary metabolite production results in increased virulence	(Bok et al., 2005)
Host inflammatory response elicitation	CEA10/A1163, Af293 and derivatives, Af300	Immunocompetent C57BL/6 mice	Increase in the host inflammatory response results in increased virulence	(Rizzetto et al., 2013)
Spore pigmentation	Af293 and derivatives	Immunocompetent C57BL/6 mice	Increased melanisation results in increased virulence	(Rizzetto et al., 2013)
Type of host immune suppression	Af293, ΔgliP	Neutropenic mouse model of IPA, cortisone acetate (subcutaneously)-treated mouse model of IPA, cortisone acetate (inhalation)-treated mouse model of IPA	Strain virulence is increased or decreased depending on the immune status of the murine host	(Spikes et al., 2008)
Drug resistance	Af293, CEA17	NA	The caspofungin paradoxical effect (CPE) is strain-dependent	(Ries et al., 2017)
